# Supplementary material for: Predicting Brain Regions Related to Alzheimer's Disease Based on Global Feature
Source: Front Comput Neurosci. 2021 May 21;15:659838. doi: 10.3389/fncom.2021.659838 (PMC8175859; doi:10.3389/fncom.2021.659838)
Supplement: Supplementary Table 1 — MMSE & MoCA data. [file Table_1.XLSX]

## Sheet: Sheet1
Cognitive grouping (0=NC，1=MCI，2=AD)	PA	age	MMSE	MoCA
2	PA0	87	19	16
0	PA1	64	29	26
2	PA2	75	15	10
2	PA3	79	14	7
2	PA4	78	21	18
2	PA5	79	17	12
1	PA6	53	27	22
2	PA7	82	15	8
1	PA9	66	26	21
2	PA10	83	22	18
2	PA11	72	20	16
2	PA12	82	12	illiteracy
2	PA13	75	19	14
2	PA14	74	21	16
2	PA15	64	19	15
0	PA17	58	26	26
2	PA19	84	18	12
2	PA21	56	21	17
1	PA22	66	26	20
0	PA23	66	29	29
0	PA24	68	24	(illiteracy) 11
0	pa25	72	27	21
0	PA26	74	29	28
2	PA27	88	7	3
2	PA28	77	29	21
0	PA29	82	30	25
2	PA30	75	20	15
0	PA31	67	29	28
2	PA34	80	13	8
2	PA35	70	15	12
1	PA36	79	30	24
1	PA37	73	30	22
2	PA38	90	18	12
1	PA39	76	26	20
1	PA40	92	22	21
0	PA41	68	28	illiteracy
2	PA42	89	18	14
0	PA43	69	30	30
0	PA44	57	30	26
0	PA45	58	29	23
0	PA46	71	29	25
0	PA47	66	29	25
