# Supplementary material for: Predicting Brain Regions Related to Alzheimer's Disease Based on Global Feature
Source: Front Comput Neurosci. 2021 May 21;15:659838. doi: 10.3389/fncom.2021.659838 (PMC8175859; doi:10.3389/fncom.2021.659838)
Supplement: Supplementary Table 2 — DTI data overview. [file Table_2.XLSX]

## Sheet: WMLabel FA
PA	Sex	Age	Cognitive grouping(0=NC，1=MCI，2=AD)	Middle.cerebellar.peduncle	Pontine.crossing.tract.(a.part.of.MCP)	Genu.of.corpus.callosum	Body.of.corpus.callosum	Splenium.of.corpus.callosum	Fornix.(column.and.body.of.fornix)	Corticospinal.tract.R	Corticospinal.tract.L	Medial.lemniscus.R	Medial.lemniscus.L	Inferior.cerebellar.peduncle.R	Inferior.cerebellar.peduncle.L	Superior.cerebellar.peduncle.R	Superior.cerebellar.peduncle.L	Cerebral.peduncle.R	Cerebral.peduncle.L	Anterior.limb.of.internal.capsule.R	Anterior.limb.of.internal.capsule.L	Posterior.limb.of.internal.capsule.R	Posterior.limb.of.internal.capsule.L	Retrolenticular.part.of.internal.capsule.R	Retrolenticular.part.of.internal.capsule.L	Anterior.corona.radiata.R	Anterior.corona.radiata.L	Superior.corona.radiata.R	Superior.corona.radiata.L	Posterior.corona.radiata.R	Posterior.corona.radiata.L	Posterior.thalamic.radiation.(include.optic.radiation).R	Posterior.thalamic.radiation.(include.optic.radiation).L	Sagittal.stratum.(include.inferior.longitidinal.fasciculus.and.inferior.fronto-occipital.fasciculus).R	Sagittal.stratum.(include.inferior.longitidinal.fasciculus.and.inferior.fronto-occipital.fasciculus).L	External.capsule.R	External.capsule.L	Cingulum.(cingulate.gyrus).R	Cingulum.(cingulate.gyrus).L	Cingulum.(hippocampus).R	Cingulum.(hippocampus).L	Fornix.(cres)./.Stria.terminalis.(can.not.be.resolved.with.current.resolution).R	Fornix.(cres)./.Stria.terminalis.(can.not.be.resolved.with.current.resolution).L	Superior.longitudinal.fasciculus.R	Superior.longitudinal.fasciculus.L	Superior.fronto-occipital.fasciculus.(could.be.a.part.of.anterior.internal.capsule).R	Superior.fronto-occipital.fasciculus.(could.be.a.part.of.anterior.internal.capsule).L	Inferior.fronto-occipital.fasciculus.R	Inferior.fronto-occipital.fasciculus.L
0	M	87	2	0.335546	0.45274	0.446159	0.379825	0.493512	0.189651	0.434351	0.498361	0.331859	0.323335	0.273109	0.250772	0.329427	0.352462	0.524343	0.513087	0.424469	0.436111	0.607289	0.5781	0.4908	0.454997	0.297016	0.297331	0.331648	0.37411	0.320286	0.276078	0.389709	0.370174	0.379563	0.372019	0.272376	0.241321	0.268803	0.288363	0.237615	0.251229	0.280846	0.308482	0.330023	0.33638	0.291436	0.32258	0.367765	0.358836
1	F	64	0	0.449436	0.45864	0.531751	0.454484	0.580761	0.332949	0.484725	0.503653	0.531572	0.528914	0.452999	0.446717	0.51743	0.490161	0.579805	0.594999	0.480916	0.465256	0.626661	0.626043	0.576964	0.51661	0.376031	0.374592	0.429007	0.425397	0.452765	0.420258	0.552763	0.505991	0.530915	0.471117	0.386918	0.364119	0.328879	0.342272	0.345497	0.330444	0.440153	0.435924	0.417153	0.398838	0.340494	0.418702	0.447516	0.431625
2	F	75	2	0.36974	0.405144	0.44408	0.3758	0.519401	0.1846	0.444253	0.433712	0.441597	0.483278	0.263255	0.263743	0.452371	0.466777	0.551109	0.52182	0.407054	0.422331	0.611725	0.587436	0.501587	0.499708	0.294254	0.293237	0.37558	0.409171	0.347732	0.351459	0.462904	0.438677	0.434954	0.429896	0.315754	0.320764	0.27404	0.295046	0.20678	0.228616	0.314174	0.345556	0.36114	0.353071	0.317758	0.320774	0.362008	0.365445
3	M	79	2	0.375311	0.364163	0.449128	0.362091	0.537952	0.183254	0.501596	0.508848	0.521897	0.514495	0.351628	0.365111	0.483759	0.462042	0.568928	0.569339	0.444037	0.444086	0.629836	0.628714	0.497359	0.483913	0.320169	0.301613	0.404874	0.389159	0.373762	0.337185	0.48798	0.424226	0.449903	0.418909	0.320471	0.325916	0.316981	0.308037	0.234661	0.216177	0.351968	0.347218	0.371961	0.363255	0.307499	0.318998	0.407972	0.378745
4	M	78	2	0.407474	0.412195	0.468338	0.420669	0.540464	0.263069	0.483626	0.472615	0.503885	0.504214	0.406359	0.389308	0.465359	0.449999	0.572052	0.555314	0.440214	0.426996	0.608336	0.596109	0.550947	0.553778	0.314624	0.312252	0.444301	0.44828	0.388578	0.418941	0.457177	0.439911	0.455522	0.433224	0.359464	0.340126	0.335755	0.307747	0.297021	0.304133	0.356565	0.391845	0.378114	0.384877	0.316289	0.307057	0.404409	0.389847
5	F	79	2	0.419871	0.429649	0.491781	0.430692	0.585612	0.319143	0.49995	0.481891	0.528628	0.528305	0.442352	0.431835	0.493604	0.470761	0.573722	0.552888	0.460521	0.446024	0.609235	0.587688	0.539605	0.534965	0.33134	0.323771	0.430361	0.420543	0.40422	0.393214	0.489053	0.459451	0.482041	0.445091	0.365528	0.366265	0.337638	0.336789	0.269574	0.270798	0.400042	0.405714	0.409489	0.399189	0.360973	0.375456	0.413478	0.38552
6	M	53	1	0.432967	0.415768	0.511547	0.459312	0.587257	0.390506	0.490099	0.509209	0.54997	0.563684	0.450875	0.464228	0.518719	0.515805	0.615902	0.602489	0.485601	0.42603	0.642907	0.637166	0.533589	0.544601	0.376172	0.362473	0.421316	0.422193	0.412315	0.405686	0.487176	0.504777	0.506933	0.487725	0.340195	0.336807	0.358809	0.360524	0.334596	0.324751	0.42493	0.442991	0.410524	0.367008	0.421373	0.376514	0.440702	0.429027
7	F	83	2	0.395162	0.414623	0.464516	0.39894	0.523737	0.191256	0.456465	0.482229	0.479362	0.497161	0.416558	0.397145	0.450651	0.472268	0.562594	0.561053	0.430014	0.438812	0.603967	0.597777	0.528402	0.507504	0.318971	0.304569	0.426364	0.442567	0.422658	0.415806	0.469392	0.466599	0.466874	0.410583	0.315065	0.351097	0.314904	0.306862	0.278129	0.276754	0.335322	0.360414	0.352572	0.347125	0.274838	0.322978	0.406315	0.387877
9	M	66	1	0.423693	0.415255	0.50114	0.441054	0.586373	0.33748	0.484035	0.508759	0.526008	0.503225	0.434812	0.426559	0.508082	0.48877	0.559791	0.571332	0.465787	0.462628	0.632243	0.620415	0.502371	0.503729	0.311185	0.325736	0.394187	0.404014	0.405482	0.38056	0.482905	0.457034	0.46217	0.421775	0.338843	0.353748	0.343471	0.357372	0.276826	0.304611	0.39267	0.37852	0.395567	0.389748	0.339	0.353974	0.41596	0.418824
10	M	83	2	0.375311	0.364163	0.449128	0.362091	0.537952	0.183254	0.501596	0.508848	0.521897	0.514495	0.351628	0.365111	0.483759	0.462042	0.568928	0.569339	0.444037	0.444086	0.629836	0.628714	0.497359	0.483913	0.320169	0.301613	0.404874	0.389159	0.373762	0.337185	0.48798	0.424226	0.449903	0.418909	0.320471	0.325916	0.316981	0.308037	0.234661	0.216177	0.351968	0.347218	0.371961	0.363255	0.307499	0.318998	0.407972	0.378745
11	F	72	2	0.400639	0.418371	0.482995	0.407344	0.557119	0.227032	0.480901	0.512756	0.503702	0.496127	0.415348	0.420009	0.475687	0.459841	0.561032	0.569096	0.462199	0.456811	0.613149	0.595895	0.495077	0.485633	0.334534	0.331295	0.441296	0.411585	0.415757	0.399709	0.494443	0.469111	0.4686	0.443535	0.349925	0.348128	0.290846	0.323599	0.242892	0.259402	0.368426	0.375075	0.369488	0.373045	0.346647	0.339245	0.411264	0.402126
12	F	82	2	0.401933	0.428156	0.478787	0.400529	0.552584	0.232592	0.450507	0.49129	0.490459	0.473273	0.400449	0.386364	0.468619	0.443832	0.556251	0.556777	0.423294	0.442329	0.635708	0.611973	0.52011	0.536098	0.328881	0.328287	0.41249	0.43398	0.412449	0.396084	0.460534	0.462135	0.442194	0.445922	0.34085	0.333789	0.333995	0.327521	0.305736	0.305551	0.380548	0.373702	0.342713	0.366996	0.352496	0.336392	0.40548	0.372603
13	M	75	2	0.256204	0.329718	0.322253	0.243185	0.241045	0.149627	0.29505	0.275983	0.296632	0.306125	0.225692	0.196294	0.26202	0.252869	0.401376	0.374759	0.290473	0.263812	0.439631	0.42083	0.332795	0.259454	0.255783	0.248795	0.327627	0.306653	0.265999	0.27294	0.340749	0.317307	0.320448	0.284624	0.121751	0.185144	0.157835	0.164713	0.21333	0.164822	0.18656	0.161197	0.169382	0.158224	0.120117	0.237799	0.172529	0.168556
14	M	74	2	0.395888	0.418327	0.468978	0.40686	0.540566	0.205959	0.431197	0.447374	0.478287	0.473278	0.285228	0.373096	0.488392	0.486093	0.564299	0.578467	0.431547	0.415198	0.619013	0.606202	0.520017	0.50525	0.316648	0.313681	0.411244	0.405064	0.387194	0.330043	0.474405	0.436375	0.456639	0.428575	0.35947	0.366264	0.286869	0.299678	0.295248	0.310236	0.322706	0.369973	0.355079	0.346356	0.332272	0.353154	0.406172	0.39172
15	F	64	2	0.416966	0.380347	0.505574	0.41676	0.561174	0.362817	0.483101	0.503809	0.509183	0.503361	0.437894	0.440343	0.503391	0.481843	0.561494	0.565876	0.464562	0.466213	0.60235	0.600391	0.513054	0.511179	0.330615	0.335537	0.386108	0.37909	0.391535	0.370072	0.467535	0.45055	0.457558	0.433398	0.342577	0.365248	0.304781	0.339512	0.287138	0.268812	0.375663	0.404357	0.397419	0.388809	0.390385	0.391958	0.420988	0.402422
17	F	58	0	0.449443	0.454238	0.56587	0.510636	0.598826	0.473276	0.484459	0.490408	0.52519	0.532121	0.435792	0.439632	0.494186	0.490456	0.587179	0.603771	0.517504	0.516249	0.638634	0.616125	0.51609	0.525707	0.395871	0.390261	0.400902	0.420666	0.400403	0.385189	0.519691	0.510042	0.503026	0.489697	0.35143	0.366293	0.346795	0.355082	0.360683	0.369418	0.444609	0.447147	0.406914	0.400804	0.439458	0.444997	0.416236	0.389235
19	M	84	2	0.387097	0.379045	0.47576	0.440328	0.529048	0.197499	0.434772	0.458336	0.5385	0.526863	0.37127	0.424183	0.458306	0.465638	0.568056	0.554331	0.445224	0.463161	0.629289	0.597222	0.50479	0.495907	0.322097	0.305291	0.39416	0.388598	0.344685	0.331809	0.363006	0.393734	0.385869	0.389083	0.307095	0.291414	0.283098	0.317192	0.267434	0.249349	0.341107	0.377725	0.329684	0.346614	0.318596	0.300268	0.40147	0.385024
21	F	56	2	0.413028	0.429386	0.515621	0.423512	0.571877	0.360739	0.485021	0.482332	0.533557	0.524062	0.431959	0.44006	0.474654	0.468332	0.585825	0.571472	0.460959	0.456341	0.637013	0.618636	0.565232	0.580438	0.343337	0.340655	0.414484	0.415444	0.393408	0.385555	0.478833	0.500696	0.509361	0.488773	0.3667	0.375414	0.290588	0.354168	0.313322	0.309752	0.393701	0.464238	0.398241	0.401484	0.389605	0.370809	0.440155	0.402912
22	F	66	1	0.396065	0.411744	0.445433	0.405243	0.545832	0.261166	0.485079	0.497751	0.551147	0.527525	0.447339	0.444724	0.461988	0.456145	0.568742	0.576601	0.454541	0.431197	0.631938	0.586618	0.542776	0.515445	0.282924	0.277426	0.403266	0.389114	0.407413	0.369793	0.474795	0.447035	0.44665	0.436923	0.306261	0.312842	0.292685	0.319258	0.24983	0.278957	0.373029	0.440361	0.363053	0.352617	0.313436	0.314625	0.342899	0.358137
23	F	66	0	0.44687	0.463658	0.519422	0.476992	0.603047	0.394818	0.498943	0.50818	0.553779	0.545228	0.424473	0.428026	0.529384	0.514139	0.631738	0.614264	0.490409	0.487266	0.652632	0.636127	0.511655	0.511514	0.3484	0.345387	0.400768	0.424511	0.39784	0.401275	0.51819	0.465969	0.487681	0.437699	0.366102	0.372592	0.359039	0.365194	0.316569	0.296086	0.400764	0.460088	0.399103	0.38115	0.387158	0.39063	0.419213	0.408685
24	F	68	0	0.430772	0.409096	0.515408	0.422739	0.589503	0.377403	0.522303	0.521656	0.535667	0.499378	0.439424	0.42181	0.485413	0.472982	0.584035	0.594186	0.466791	0.46328	0.636639	0.618949	0.539735	0.529488	0.338797	0.336644	0.408983	0.405641	0.405452	0.392281	0.551157	0.524005	0.502565	0.464011	0.365271	0.374932	0.334056	0.351289	0.338437	0.33519	0.430198	0.429433	0.400684	0.376747	0.403064	0.377182	0.392681	0.379724
25	M	72	0	0.390859	0.417343	0.49152	0.387674	0.524489	0.219364	0.459337	0.464641	0.543195	0.539012	0.378815	0.349527	0.4558	0.438239	0.559571	0.559684	0.428672	0.447911	0.614625	0.621803	0.532869	0.504727	0.336778	0.29321	0.418295	0.397347	0.327115	0.331404	0.462204	0.454015	0.439027	0.39896	0.343135	0.339072	0.325135	0.331638	0.312368	0.286674	0.353761	0.345917	0.373181	0.391799	0.294444	0.296974	0.403026	0.393518
26	F	74	0	0.418048	0.438145	0.510943	0.416255	0.568474	0.384989	0.4528	0.464067	0.520627	0.527129	0.409765	0.426051	0.492504	0.472693	0.579617	0.578839	0.458652	0.446603	0.608984	0.59075	0.515605	0.49455	0.338527	0.346034	0.37808	0.378334	0.398064	0.347155	0.493866	0.458784	0.465968	0.454185	0.341393	0.346806	0.307336	0.326302	0.322891	0.32276	0.432956	0.415014	0.368862	0.361875	0.366631	0.34895	0.393089	0.388107
27	F	88	2	0.36387	0.385309	0.38468	0.343892	0.497796	0.198223	0.417633	0.440359	0.478013	0.480566	0.393953	0.368621	0.444352	0.451496	0.506692	0.527411	0.421606	0.418939	0.528439	0.527595	0.474923	0.457508	0.287543	0.276316	0.347638	0.364504	0.354542	0.355154	0.426918	0.421761	0.393263	0.394118	0.339325	0.26681	0.292406	0.309886	0.219007	0.209578	0.259683	0.298894	0.33004	0.352353	0.309017	0.271093	0.370497	0.366909
28	M	77	2	0.396478	0.460967	0.486168	0.400151	0.552871	0.297924	0.44246	0.461359	0.496425	0.526757	0.303259	0.31083	0.48506	0.465352	0.578618	0.585505	0.449815	0.420777	0.608623	0.611606	0.515273	0.51317	0.303738	0.282023	0.360355	0.372248	0.380046	0.328337	0.488587	0.447291	0.469683	0.444937	0.338333	0.323422	0.325688	0.329661	0.298323	0.278861	0.385029	0.391285	0.377859	0.366332	0.347077	0.346349	0.40462	0.383953
29	M	82	0	0.43819	0.424525	0.502356	0.437254	0.595531	0.323442	0.550744	0.555189	0.526408	0.528173	0.455797	0.438243	0.512971	0.50664	0.616695	0.60891	0.495569	0.484087	0.654377	0.629991	0.544849	0.530425	0.353801	0.355971	0.414555	0.410926	0.400367	0.367831	0.506136	0.493769	0.471666	0.465203	0.349984	0.374745	0.341902	0.365031	0.326272	0.316072	0.388745	0.451583	0.409514	0.387003	0.375937	0.372869	0.452298	0.441229
30	F	75	2	0.378902	0.424069	0.461007	0.406857	0.528771	0.294409	0.44967	0.482987	0.480563	0.483125	0.318665	0.355873	0.459516	0.470724	0.57459	0.559873	0.435441	0.423262	0.625255	0.594318	0.51316	0.49601	0.300675	0.300533	0.371607	0.390867	0.335096	0.339784	0.43919	0.413608	0.434591	0.405786	0.343832	0.34417	0.266361	0.312456	0.237925	0.223094	0.351548	0.356398	0.356328	0.34347	0.284012	0.301793	0.399024	0.387645
31	F	67	0	0.423452	0.408967	0.493602	0.439105	0.56389	0.32602	0.454386	0.470662	0.521459	0.511873	0.43568	0.379103	0.484529	0.48116	0.5712	0.563453	0.454383	0.467481	0.581987	0.585956	0.534581	0.516614	0.356046	0.350986	0.414201	0.397179	0.405976	0.36891	0.46924	0.447996	0.470493	0.450735	0.33844	0.342934	0.310163	0.327145	0.352198	0.333832	0.406901	0.412056	0.385764	0.362972	0.380937	0.391389	0.412405	0.397733
34	F	80	2	0.381358	0.403084	0.452282	0.39298	0.524527	0.27007	0.43299	0.457157	0.468384	0.442188	0.375431	0.375598	0.45863	0.453272	0.525286	0.540943	0.416258	0.395159	0.587135	0.565851	0.482308	0.48695	0.303779	0.292568	0.398285	0.388946	0.372906	0.36076	0.42261	0.423357	0.410397	0.404828	0.317695	0.340036	0.31029	0.305234	0.287965	0.271602	0.342856	0.378179	0.348702	0.334999	0.30417	0.296386	0.370744	0.35853
35	F	70	2	0.343791	0.402563	0.411037	0.333215	0.484388	0.094549	0.418264	0.432107	0.431412	0.430143	0.26577	0.246297	0.396658	0.408785	0.511798	0.516308	0.378071	0.363208	0.585689	0.566282	0.465243	0.477824	0.265762	0.253529	0.32684	0.341415	0.293035	0.279955	0.369919	0.359691	0.398747	0.366421	0.32771	0.236166	0.25228	0.23639	0.294319	0.264937	0.334806	0.3041	0.337562	0.324066	0.217682	0.233971	0.397621	0.372424
36	F	79	1	0.383218	0.396319	0.445894	0.359549	0.51827	0.311572	0.441539	0.449247	0.45474	0.443444	0.376845	0.363213	0.379491	0.351071	0.514983	0.529389	0.39532	0.410897	0.55449	0.553419	0.487273	0.477989	0.301782	0.330523	0.336518	0.350833	0.329546	0.304422	0.436792	0.421024	0.440083	0.409932	0.287756	0.313535	0.282447	0.284836	0.29598	0.299585	0.364764	0.38677	0.328961	0.320153	0.324754	0.316213	0.396222	0.340623
37	F	73	1	0.442614	0.449676	0.516712	0.470946	0.595881	0.243321	0.472982	0.495533	0.569279	0.5588	0.419085	0.416796	0.467997	0.474411	0.59789	0.585305	0.491441	0.479103	0.65957	0.616226	0.562012	0.525647	0.361039	0.370547	0.425716	0.442779	0.360252	0.367013	0.468397	0.473417	0.513599	0.476554	0.374002	0.391162	0.375247	0.368172	0.346935	0.339567	0.442693	0.458928	0.406423	0.389642	0.384234	0.351692	0.43841	0.434427
38	M	90	2	0.395511	0.400869	0.374551	0.380869	0.472679	0.296428	0.433313	0.461806	0.470969	0.49838	0.293497	0.289642	0.451992	0.454334	0.581672	0.567337	0.419472	0.395247	0.585248	0.588182	0.455955	0.475271	0.25136	0.246626	0.327803	0.333099	0.326037	0.331069	0.438437	0.404659	0.421135	0.380215	0.306058	0.304702	0.273109	0.314984	0.24961	0.226155	0.306439	0.349732	0.338018	0.341984	0.300914	0.305147	0.376097	0.379259
39	F	76	1	0.422797	0.407788	0.497589	0.438574	0.576663	0.255181	0.506274	0.517864	0.55785	0.556811	0.450575	0.438153	0.512835	0.486979	0.60034	0.607971	0.462514	0.470535	0.649952	0.640723	0.575651	0.519585	0.322999	0.312485	0.425055	0.406024	0.399486	0.401134	0.521324	0.489468	0.492919	0.475637	0.373277	0.365124	0.331608	0.328318	0.361733	0.339062	0.452592	0.448431	0.409941	0.403992	0.321282	0.333638	0.459483	0.452506
40	F	92	1	0.415642	0.414584	0.473677	0.419372	0.553906	0.307725	0.46586	0.479616	0.480468	0.470165	0.378198	0.384262	0.482367	0.476124	0.548414	0.570207	0.455438	0.448937	0.601112	0.580514	0.525008	0.505535	0.319636	0.308156	0.374979	0.376924	0.375403	0.385106	0.453925	0.462061	0.47715	0.448487	0.316777	0.314295	0.306511	0.309199	0.254195	0.261526	0.362525	0.381055	0.378634	0.36929	0.397805	0.357992	0.396529	0.383958
41	F	68	0	0.436588	0.40276	0.526481	0.472724	0.602173	0.35956	0.524532	0.537563	0.537297	0.559931	0.429249	0.444517	0.512118	0.50099	0.635382	0.631549	0.497977	0.482169	0.649958	0.651178	0.550667	0.543457	0.375072	0.381533	0.427124	0.431442	0.42603	0.385551	0.516663	0.504377	0.492041	0.487137	0.380439	0.386411	0.337121	0.345595	0.307988	0.305664	0.424418	0.427211	0.414901	0.396937	0.415355	0.384568	0.469877	0.453896
43	M	69	0	0.430337	0.414809	0.460281	0.371616	0.570185	0.305156	0.471355	0.517867	0.565642	0.519498	0.452381	0.448115	0.520879	0.523361	0.592247	0.595465	0.440478	0.431119	0.650389	0.622536	0.532581	0.519122	0.327167	0.306152	0.412453	0.419704	0.389213	0.400585	0.487577	0.481627	0.450366	0.44373	0.360707	0.362196	0.317955	0.33823	0.300741	0.304855	0.372938	0.40682	0.387366	0.382415	0.382767	0.385258	0.415702	0.403864
44	F	57	0	0.431784	0.393265	0.524668	0.439252	0.590416	0.296593	0.533032	0.550273	0.54784	0.555263	0.467181	0.44526	0.477978	0.478646	0.614776	0.629882	0.477535	0.492129	0.656863	0.662587	0.547002	0.52261	0.361734	0.327144	0.421085	0.420959	0.416064	0.384317	0.506541	0.49622	0.485431	0.458386	0.356668	0.371	0.336419	0.35271	0.338953	0.345393	0.448605	0.42818	0.406193	0.393941	0.407702	0.388417	0.434249	0.421601
45	F	58	0	0.417936	0.461064	0.537723	0.480617	0.587835	0.418678	0.433953	0.447692	0.544149	0.51952	0.453744	0.418221	0.495115	0.472733	0.616643	0.619488	0.451306	0.453842	0.646379	0.621411	0.515893	0.521118	0.3717	0.336541	0.43478	0.438456	0.403767	0.398332	0.509375	0.48304	0.465468	0.4778	0.334217	0.365955	0.329001	0.33022	0.349684	0.335029	0.451285	0.477281	0.371357	0.36828	0.379533	0.365602	0.416431	0.404442
46	F	71	0	0.434101	0.420138	0.504427	0.468781	0.588145	0.227179	0.485954	0.52403	0.535729	0.517669	0.42699	0.430918	0.507992	0.486106	0.595029	0.607267	0.455398	0.464481	0.64072	0.634959	0.550352	0.526586	0.335411	0.334735	0.400988	0.407653	0.409367	0.399669	0.450421	0.433729	0.467298	0.453366	0.372558	0.390869	0.339077	0.347108	0.311867	0.300871	0.394298	0.387186	0.400874	0.412755	0.358076	0.342946	0.440968	0.450304
47	F	66	0	0.441786	0.437669	0.548829	0.473119	0.611017	0.392583	0.479154	0.494874	0.533023	0.528588	0.465843	0.460566	0.525157	0.50972	0.602192	0.614816	0.481801	0.454681	0.653016	0.639179	0.52454	0.538017	0.369145	0.37749	0.439588	0.439885	0.427336	0.417127	0.5282	0.519851	0.507952	0.491514	0.3571	0.362667	0.377773	0.369263	0.341704	0.328361	0.429771	0.460526	0.397557	0.39781	0.409936	0.40228	0.443784	0.404504
[truncated: 4 more columns]

## Sheet: L1
PA	Cognitive grouping（0=NC，1=MCI，2=AD）	Middle.cerebellar.peduncle	Pontine.crossing.tract.(a.part.of.MCP)	Genu.of.corpus.callosum	Body.of.corpus.callosum	Splenium.of.corpus.callosum	Fornix.(column.and.body.of.fornix)	Corticospinal.tract.R	Corticospinal.tract.L	Medial.lemniscus.R	Medial.lemniscus.L	Inferior.cerebellar.peduncle.R	Inferior.cerebellar.peduncle.L	Superior.cerebellar.peduncle.R	Superior.cerebellar.peduncle.L	Cerebral.peduncle.R	Cerebral.peduncle.L	Anterior.limb.of.internal.capsule.R	Anterior.limb.of.internal.capsule.L	Posterior.limb.of.internal.capsule.R	Posterior.limb.of.internal.capsule.L	Retrolenticular.part.of.internal.capsule.R	Retrolenticular.part.of.internal.capsule.L	Anterior.corona.radiata.R	Anterior.corona.radiata.L	Superior.corona.radiata.R	Superior.corona.radiata.L	Posterior.corona.radiata.R	Posterior.corona.radiata.L	Posterior.thalamic.radiation.(include.optic.radiation).R	Posterior.thalamic.radiation.(include.optic.radiation).L	Sagittal.stratum.(include.inferior.longitidinal.fasciculus.and.inferior.fronto-occipital.fasciculus).R	Sagittal.stratum.(include.inferior.longitidinal.fasciculus.and.inferior.fronto-occipital.fasciculus).L	External.capsule.R	External.capsule.L	Cingulum.(cingulate.gyrus).R	Cingulum.(cingulate.gyrus).L	Cingulum.(hippocampus).R	Cingulum.(hippocampus).L	Fornix.(cres)./.Stria.terminalis.(can.not.be.resolved.with.current.resolution).R	Fornix.(cres)./.Stria.terminalis.(can.not.be.resolved.with.current.resolution).L	Superior.longitudinal.fasciculus.R	Superior.longitudinal.fasciculus.L	Superior.fronto-occipital.fasciculus.(could.be.a.part.of.anterior.internal.capsule).R	Superior.fronto-occipital.fasciculus.(could.be.a.part.of.anterior.internal.capsule).L	Inferior.fronto-occipital.fasciculus.R	Inferior.fronto-occipital.fasciculus.L	Uncinate.fasciculus.R	Uncinate.fasciculus.L
0	2	0.001606	0.001183	0.001746	0.001825	0.00188	0.003108	0.00182	0.001513	0.001556	0.002208	0.000894	0.000963	0.001234	0.001394	0.001831	0.001731	0.001389	0.001412	0.001465	0.001436	0.001582	0.001543	0.001282	0.001309	0.001342	0.001396	0.001556	0.001585	0.001434	0.001596	0.001625	0.001696	0.001266	0.001243	0.001148	0.001194	0.001526	0.001736	0.002355	0.002084	0.001182	0.001183	0.001333	0.001694	0.001286	0.00128	0.001618	0.00156
1	0	0.001388	0.00109	0.001482	0.001528	0.001601	0.002588	0.001688	0.001558	0.001307	0.001333	0.001167	0.001245	0.001812	0.001988	0.001538	0.001487	0.001321	0.001285	0.001338	0.001385	0.00135	0.001301	0.001147	0.001143	0.001109	0.001183	0.001193	0.001207	0.001226	0.001314	0.001335	0.001307	0.001125	0.001172	0.001213	0.001212	0.001221	0.001198	0.001398	0.001282	0.001042	0.001077	0.001227	0.001138	0.001214	0.001229	0.001199	0.00128
2	2	0.001445	0.001147	0.001627	0.001718	0.001793	0.003277	0.001542	0.001757	0.001504	0.001419	0.001113	0.001093	0.001583	0.00168	0.00182	0.001749	0.001359	0.001313	0.001424	0.001348	0.001361	0.001359	0.00126	0.001223	0.001216	0.001244	0.001374	0.001449	0.001359	0.001437	0.001398	0.001527	0.001274	0.001169	0.001121	0.001128	0.001772	0.00169	0.002015	0.001801	0.001104	0.001103	0.001389	0.001508	0.001374	0.001317	0.00171	0.001652
3	2	0.001413	0.001062	0.001648	0.001777	0.001844	0.003345	0.001182	0.001204	0.001332	0.001351	0.001119	0.001116	0.001998	0.00192	0.001774	0.001749	0.001468	0.00139	0.001507	0.001452	0.001443	0.001427	0.001226	0.001236	0.001302	0.001291	0.001362	0.001321	0.001359	0.001512	0.001412	0.001533	0.001264	0.001228	0.001192	0.001232	0.001661	0.002081	0.00191	0.001894	0.001151	0.001161	0.001582	0.001503	0.001407	0.001287	0.001522	0.001366
4	2	0.001487	0.001158	0.001729	0.001858	0.00204	0.002921	0.001637	0.001516	0.001404	0.001389	0.001308	0.001312	0.002039	0.00203	0.001912	0.00191	0.001355	0.001401	0.001445	0.001485	0.001503	0.001443	0.001394	0.001323	0.001314	0.001347	0.001437	0.001376	0.001385	0.001409	0.001581	0.001517	0.001231	0.001266	0.001228	0.001157	0.001324	0.00151	0.002367	0.002144	0.001204	0.001228	0.00182	0.001941	0.001309	0.001342	0.001405	0.001368
5	2	0.001443	0.001136	0.001689	0.001759	0.001803	0.0029	0.001374	0.001325	0.001359	0.001363	0.00129	0.001299	0.001857	0.001945	0.001663	0.001572	0.001331	0.001356	0.001358	0.001412	0.00138	0.001355	0.001197	0.001202	0.001196	0.001215	0.00129	0.001271	0.001342	0.001351	0.0014	0.001455	0.001217	0.001248	0.001161	0.001192	0.001532	0.001597	0.001735	0.001626	0.00112	0.001132	0.001191	0.001216	0.001344	0.001293	0.001691	0.001316
6	1	0.001319	0.001079	0.001511	0.001702	0.001749	0.002413	0.001402	0.00145	0.001318	0.001317	0.001211	0.001227	0.001861	0.001895	0.001731	0.001736	0.001289	0.001551	0.00138	0.001445	0.001352	0.001367	0.001183	0.001231	0.001172	0.001325	0.001267	0.001285	0.001494	0.001418	0.001424	0.001411	0.001128	0.001199	0.001129	0.001149	0.001175	0.001246	0.001394	0.00134	0.001112	0.001148	0.001234	0.001641	0.001241	0.001211	0.001267	0.001175
7	2	0.001535	0.001243	0.001683	0.00174	0.001809	0.003371	0.001768	0.00154	0.001324	0.00142	0.001296	0.001409	0.001985	0.002037	0.001935	0.001677	0.001355	0.001305	0.001499	0.001348	0.001601	0.001438	0.001409	0.00132	0.001348	0.001298	0.00131	0.0013	0.001336	0.001476	0.001631	0.001469	0.001282	0.001195	0.001219	0.001244	0.0017	0.001568	0.002112	0.001673	0.001187	0.00119	0.002141	0.001517	0.001294	0.001282	0.001442	0.001342
9	1	0.0014	0.001077	0.00161	0.001705	0.001714	0.002578	0.001395	0.001426	0.00131	0.001279	0.001238	0.001261	0.001931	0.00193	0.00164	0.00163	0.001485	0.001314	0.001458	0.001428	0.001275	0.001299	0.001251	0.00119	0.001171	0.00119	0.001205	0.001197	0.001315	0.001354	0.001339	0.001395	0.001178	0.001186	0.001092	0.001155	0.001234	0.001259	0.001408	0.001291	0.001068	0.001082	0.001346	0.001228	0.001294	0.00125	0.001292	0.00123
10	2	0.001413	0.001062	0.001648	0.001777	0.001844	0.003345	0.001182	0.001204	0.001332	0.001351	0.001119	0.001116	0.001998	0.00192	0.001774	0.001749	0.001468	0.00139	0.001507	0.001452	0.001443	0.001427	0.001226	0.001236	0.001302	0.001291	0.001362	0.001321	0.001359	0.001512	0.001412	0.001533	0.001264	0.001228	0.001192	0.001232	0.001661	0.002081	0.00191	0.001894	0.001151	0.001161	0.001582	0.001503	0.001407	0.001287	0.001522	0.001366
11	2	0.001385	0.001077	0.001614	0.001573	0.001754	0.002796	0.001292	0.001385	0.001211	0.001244	0.001113	0.001183	0.001718	0.00193	0.001577	0.001587	0.001257	0.001172	0.001348	0.001333	0.001289	0.001262	0.001211	0.001159	0.001217	0.001136	0.001268	0.001193	0.001336	0.001342	0.001384	0.001391	0.00116	0.001138	0.001226	0.001204	0.001428	0.001363	0.001607	0.001306	0.001113	0.00109	0.001252	0.001187	0.001258	0.001232	0.001306	0.001222
12	2	0.00139	0.001115	0.001651	0.001774	0.001836	0.003242	0.001137	0.001282	0.00125	0.001252	0.001154	0.001222	0.002042	0.002133	0.001709	0.001709	0.001366	0.001323	0.001472	0.001404	0.001451	0.001392	0.001239	0.001261	0.001231	0.001296	0.001282	0.00121	0.001329	0.00137	0.001538	0.001492	0.001256	0.001277	0.001152	0.001236	0.001398	0.001424	0.001585	0.001553	0.001104	0.001115	0.001474	0.001615	0.001272	0.001308	0.001356	0.001277
13	2	0.001485	0.001233	0.001643	0.001821	0.001873	0.003468	0.002287	0.002353	0.001938	0.002078	0.001258	0.001519	0.001365	0.001435	0.002081	0.002081	0.001482	0.001941	0.001557	0.001555	0.00185	0.001851	0.001265	0.001309	0.001475	0.001515	0.001799	0.001674	0.001416	0.00152	0.001568	0.001797	0.002482	0.00171	0.001237	0.001315	0.001276	0.001585	0.002865	0.003188	0.001395	0.001742	0.002846	0.002682	0.00226	0.002268	0.00286	0.003744
14	2	0.001391	0.001107	0.001595	0.001678	0.001807	0.003008	0.001475	0.001478	0.001375	0.001341	0.00108	0.001243	0.001481	0.001714	0.001606	0.001562	0.00138	0.001369	0.001405	0.001365	0.001428	0.001353	0.001262	0.001216	0.001247	0.001225	0.001233	0.001299	0.001399	0.001405	0.001418	0.001422	0.00121	0.00123	0.00123	0.001259	0.001214	0.001232	0.001633	0.00146	0.00113	0.001134	0.001343	0.001313	0.001305	0.001281	0.001361	0.001394
15	2	0.001366	0.001031	0.001552	0.001711	0.001781	0.002533	0.001228	0.001242	0.001266	0.001253	0.001269	0.001334	0.001823	0.001872	0.0016	0.001589	0.001252	0.001242	0.001387	0.001374	0.001346	0.001349	0.001155	0.001165	0.001229	0.001212	0.001321	0.001307	0.001364	0.001424	0.001413	0.001543	0.001116	0.001173	0.001139	0.001179	0.0013	0.001415	0.001491	0.001446	0.001195	0.001194	0.001188	0.001224	0.001213	0.001229	0.001267	0.001218
17	0	0.001448	0.001145	0.001476	0.001566	0.00165	0.001929	0.001367	0.001415	0.001292	0.001322	0.001166	0.001257	0.00198	0.002043	0.001537	0.001611	0.001314	0.001237	0.001356	0.001341	0.001245	0.001312	0.001164	0.001142	0.001108	0.001094	0.001157	0.001146	0.001346	0.001336	0.001347	0.001358	0.001123	0.001114	0.001066	0.001094	0.001209	0.001203	0.001348	0.001284	0.001043	0.001038	0.001207	0.001146	0.001186	0.001168	0.001199	0.001123
19	2	0.001431	0.001105	0.001616	0.001806	0.00187	0.002991	0.00139	0.001366	0.001389	0.001342	0.001467	0.001289	0.001884	0.001972	0.001763	0.001662	0.001399	0.001328	0.00142	0.001389	0.001439	0.001444	0.001332	0.001266	0.001331	0.001308	0.001576	0.001404	0.001475	0.001525	0.001522	0.001546	0.001313	0.001282	0.001281	0.001339	0.001473	0.001632	0.001961	0.001633	0.001273	0.001253	0.001475	0.001486	0.001379	0.001366	0.001449	0.001354
21	2	0.001285	0.001084	0.001564	0.001717	0.001812	0.002632	0.001262	0.001275	0.001287	0.001278	0.001166	0.001323	0.001613	0.001693	0.001684	0.001635	0.001263	0.001218	0.001406	0.001413	0.001427	0.00143	0.001148	0.001121	0.001205	0.001177	0.001327	0.001222	0.001371	0.001403	0.001569	0.001463	0.001199	0.001211	0.001107	0.001162	0.001262	0.00121	0.001776	0.001564	0.001181	0.001148	0.001248	0.001152	0.001261	0.001277	0.001268	0.001213
22	1	0.001443	0.001124	0.001836	0.00177	0.001647	0.002961	0.001396	0.00146	0.001343	0.0014	0.001314	0.00139	0.001903	0.002028	0.001798	0.001783	0.001431	0.001322	0.001434	0.00143	0.001445	0.001369	0.001501	0.001298	0.001213	0.001202	0.001285	0.00123	0.001341	0.001332	0.001441	0.001361	0.001344	0.001328	0.001226	0.001255	0.001591	0.001488	0.001714	0.001441	0.001117	0.001118	0.001412	0.001423	0.001497	0.001391	0.001432	0.001315
23	0	0.001452	0.00115	0.00152	0.001593	0.00163	0.002443	0.001371	0.001348	0.001262	0.00123	0.001264	0.00136	0.001767	0.001891	0.001599	0.001535	0.001279	0.001253	0.00141	0.001436	0.001286	0.00129	0.001192	0.001163	0.0011	0.001154	0.001194	0.001182	0.001291	0.001301	0.001271	0.001291	0.001154	0.0012	0.00111	0.001156	0.001209	0.001197	0.001289	0.001305	0.00103	0.001061	0.001113	0.001101	0.001195	0.001199	0.001206	0.00124
24	0	0.001341	0.001096	0.001628	0.001712	0.001754	0.002549	0.001334	0.001353	0.001325	0.001299	0.001279	0.001273	0.001834	0.001979	0.001632	0.001656	0.001311	0.001287	0.001445	0.001443	0.001375	0.001413	0.001257	0.001237	0.001229	0.001239	0.001297	0.001276	0.001387	0.001433	0.001398	0.001401	0.001187	0.001213	0.001188	0.001227	0.001255	0.001239	0.001563	0.001371	0.001181	0.001198	0.001218	0.001186	0.001245	0.001239	0.00127	0.001204
25	0	0.001437	0.001184	0.001597	0.001714	0.001795	0.003056	0.001626	0.001488	0.001335	0.001327	0.001327	0.001434	0.001618	0.001576	0.001721	0.001637	0.001431	0.001184	0.001445	0.001374	0.001502	0.001464	0.001311	0.001128	0.001313	0.001293	0.001608	0.00149	0.001412	0.001426	0.001501	0.001399	0.001212	0.001154	0.001166	0.001186	0.001339	0.0014	0.002187	0.001748	0.001191	0.001183	0.00151	0.00133	0.001246	0.001196	0.001363	0.001187
26	0	0.001355	0.001064	0.001492	0.001573	0.001671	0.002425	0.001292	0.001277	0.001241	0.001265	0.001233	0.001306	0.00158	0.001625	0.001576	0.00155	0.001291	0.001235	0.00136	0.001352	0.00126	0.001269	0.001176	0.001166	0.001105	0.001105	0.001159	0.001146	0.001365	0.001412	0.001319	0.001325	0.001158	0.001162	0.001074	0.001109	0.001152	0.001224	0.001314	0.001232	0.001037	0.001085	0.001146	0.001136	0.001217	0.00121	0.001269	0.001197
27	2	0.0015	0.001231	0.001849	0.001831	0.001882	0.003321	0.001621	0.001529	0.00136	0.001313	0.001271	0.001336	0.001963	0.00218	0.001768	0.001809	0.001399	0.001347	0.001402	0.001393	0.001589	0.00154	0.001366	0.001378	0.001307	0.001337	0.00147	0.001402	0.00147	0.001474	0.001647	0.001651	0.001364	0.001601	0.0013	0.001287	0.001942	0.001789	0.002229	0.00183	0.001281	0.001288	0.001503	0.001403	0.001539	0.001449	0.001631	0.001563
28	2	0.001367	0.001177	0.001614	0.001724	0.001753	0.002872	0.001414	0.001317	0.001592	0.001541	0.001002	0.000986	0.001669	0.001673	0.001655	0.001659	0.00135	0.001428	0.00143	0.001383	0.001409	0.001396	0.001314	0.001287	0.00128	0.001273	0.001328	0.001412	0.001411	0.001445	0.001514	0.001504	0.001242	0.001279	0.001148	0.001203	0.001406	0.001525	0.001495	0.001654	0.001171	0.001213	0.001329	0.001377	0.001388	0.001325	0.00132	0.00125
29	0	0.00157	0.00114	0.001662	0.001779	0.001832	0.002805	0.00144	0.001355	0.001321	0.00136	0.001276	0.001399	0.002041	0.00224	0.001836	0.001767	0.001338	0.001287	0.001434	0.001425	0.001463	0.001455	0.001262	0.001263	0.001216	0.001215	0.001339	0.001256	0.001423	0.001507	0.001461	0.001528	0.001257	0.001272	0.001184	0.0012	0.001442	0.00143	0.00168	0.001414	0.001204	0.001175	0.001257	0.00131	0.001373	0.001351	0.00148	0.001579
30	2	0.001479	0.001202	0.001663	0.001865	0.001893	0.002897	0.001644	0.001482	0.001312	0.001265	0.001169	0.001326	0.001595	0.001672	0.0018	0.001699	0.001351	0.001266	0.001443	0.001371	0.001487	0.001399	0.001294	0.001267	0.001341	0.00137	0.001546	0.00151	0.001355	0.001423	0.001532	0.001446	0.001236	0.001195	0.001131	0.001154	0.00157	0.001481	0.00182	0.001594	0.001215	0.001205	0.001431	0.001454	0.001304	0.001251	0.001381	0.001258
31	0	0.001512	0.001125	0.001653	0.001643	0.001703	0.002759	0.001535	0.0016	0.001311	0.001327	0.001269	0.001596	0.001848	0.00196	0.001639	0.001562	0.001403	0.001334	0.001422	0.001393	0.001385	0.001369	0.001204	0.001231	0.001216	0.0012	0.001272	0.001202	0.001319	0.001368	0.001451	0.001406	0.001218	0.001245	0.00123	0.001261	0.001269	0.001313	0.001479	0.00134	0.001143	0.001114	0.001202	0.001185	0.001308	0.001271	0.001345	0.001237
34	2	0.001442	0.001147	0.001632	0.00179	0.001844	0.003181	0.001318	0.001343	0.001257	0.001238	0.001331	0.001322	0.001863	0.001926	0.001664	0.00172	0.001384	0.001406	0.001409	0.001457	0.001442	0.001418	0.00126	0.001326	0.001269	0.001322	0.001367	0.001298	0.001432	0.001467	0.001483	0.001508	0.001244	0.001297	0.001181	0.001272	0.001393	0.00146	0.001645	0.001736	0.001208	0.001203	0.001366	0.001452	0.001317	0.001347	0.001302	0.00132
35	2	0.001518	0.001125	0.001748	0.001816	0.00191	0.003521	0.001535	0.001542	0.001734	0.001757	0.001339	0.001287	0.001526	0.001676	0.001817	0.001855	0.001341	0.001388	0.001483	0.001493	0.00146	0.001564	0.001283	0.001447	0.001487	0.001574	0.001718	0.001707	0.001488	0.001572	0.001501	0.001675	0.001227	0.001414	0.001157	0.001163	0.001261	0.00134	0.001839	0.002124	0.001231	0.001264	0.001613	0.001821	0.001282	0.001302	0.00132	0.001287
36	1	0.001428	0.001272	0.001546	0.00175	0.001784	0.002609	0.001511	0.001422	0.001354	0.001319	0.001224	0.00129	0.002037	0.002089	0.001732	0.001649	0.001416	0.001331	0.001455	0.001369	0.001381	0.001313	0.001223	0.001204	0.001248	0.001185	0.001351	0.001354	0.001352	0.001421	0.001456	0.001422	0.001228	0.001211	0.001182	0.001214	0.001285	0.0013	0.001584	0.001396	0.001144	0.001129	0.001316	0.001258	0.001293	0.001276	0.001277	0.00122
37	1	0.001368	0.00122	0.001577	0.00171	0.001798	0.003002	0.001639	0.00164	0.001387	0.001365	0.001307	0.001369	0.00165	0.001688	0.001628	0.001719	0.001391	0.00134	0.001468	0.00147	0.001452	0.001399	0.00125	0.001252	0.001241	0.001274	0.001306	0.001255	0.001381	0.00147	0.00146	0.001506	0.001187	0.001202	0.001165	0.001208	0.001277	0.001272	0.00189	0.001617	0.001138	0.001151	0.001335	0.001507	0.001298	0.001289	0.001229	0.001213
38	2	0.001399	0.001268	0.001799	0.001865	0.001942	0.002733	0.001545	0.001495	0.001776	0.001447	0.001472	0.001447	0.001865	0.00188	0.001882	0.0018	0.00154	0.001536	0.001451	0.001487	0.001439	0.001415	0.001341	0.001351	0.001342	0.001343	0.00156	0.001473	0.001399	0.001468	0.001531	0.001571	0.001282	0.001259	0.001172	0.001154	0.001589	0.001468	0.002009	0.001636	0.00126	0.001304	0.001405	0.001402	0.001454	0.001364	0.001527	0.001325
39	1	0.001368	0.001052	0.001607	0.001687	0.001721	0.003264	0.001324	0.001358	0.001286	0.00132	0.001309	0.001356	0.001985	0.002074	0.001737	0.001681	0.001381	0.001345	0.001469	0.001432	0.001476	0.001396	0.001237	0.001251	0.001295	0.0013	0.001386	0.001364	0.001393	0.001432	0.001496	0.00152	0.001241	0.00124	0.001141	0.001162	0.001272	0.001309	0.001631	0.001381	0.00121	0.00123	0.001551	0.001422	0.001324	0.001295	0.001289	0.001192
40	1	0.001565	0.001133	0.001674	0.001857	0.001827	0.002668	0.001308	0.001314	0.001198	0.00123	0.001228	0.001209	0.001656	0.001741	0.001654	0.001668	0.001341	0.001279	0.00137	0.001332	0.00153	0.001441	0.001248	0.001197	0.001176	0.001198	0.001307	0.001301	0.001437	0.001505	0.001488	0.001566	0.001315	0.001371	0.001141	0.001157	0.001622	0.001523	0.00175	0.001598	0.001158	0.001177	0.001275	0.001233	0.001341	0.001359	0.001247	0.001361
41	0	0.001314	0.001044	0.00146	0.001519	0.001553	0.002585	0.001288	0.001319	0.001291	0.001331	0.001209	0.001241	0.001777	0.001744	0.00161	0.001627	0.00122	0.001166	0.001339	0.001324	0.001255	0.001279	0.001158	0.001138	0.001102	0.00111	0.001152	0.001094	0.001302	0.001285	0.001283	0.001313	0.001118	0.001146	0.001113	0.001123	0.001183	0.001272	0.001342	0.001327	0.001056	0.001054	0.001089	0.001106	0.001243	0.001251	0.001286	0.001236
43	0	0.001355	0.00105	0.001615	0.001693	0.001754	0.002743	0.001223	0.001325	0.001269	0.001267	0.001311	0.001329	0.002062	0.002114	0.001728	0.001752	0.00127	0.001263	0.001403	0.001393	0.001369	0.001354	0.001229	0.001237	0.001286	0.001309	0.001372	0.001339	0.001369	0.001404	0.00144	0.001472	0.001159	0.001184	0.001142	0.001186	0.00145	0.001586	0.001536	0.001494	0.001239	0.001221	0.001253	0.001315	0.001263	0.001276	0.001332	0.001426
44	0	0.001363	0.001061	0.001503	0.00158	0.001638	0.002814	0.00136	0.001375	0.001446	0.001447	0.001287	0.001332	0.001958	0.002131	0.001666	0.001776	0.001272	0.001251	0.001428	0.001454	0.001369	0.001372	0.001154	0.001135	0.001183	0.001198	0.001247	0.00121	0.001304	0.001431	0.00135	0.001465	0.001145	0.001161	0.00108	0.00113	0.001164	0.001234	0.001536	0.001394	0.001135	0.001127	0.001219	0.00115	0.001255	0.001236	0.00127	0.001193
45	0	0.001334	0.001154	0.001453	0.001592	0.001592	0.0023	0.00149	0.001498	0.001357	0.00131	0.001334	0.001469	0.001607	0.001801	0.00158	0.00156	0.001208	0.001147	0.001375	0.001332	0.001229	0.001249	0.00109	0.00104	0.00115	0.00114	0.001144	0.001125	0.001288	0.001284	0.001288	0.001286	0.00114	0.00113	0.001049	0.001066	0.001085	0.00111	0.001262	0.001236	0.00105	0.001034	0.001107	0.001064	0.001164	0.001168	0.001137	0.00109
46	0	0.001473	0.001107	0.001592	0.001731	0.001759	0.003262	0.001408	0.001419	0.001333	0.001285	0.00138	0.001373	0.001969	0.002116	0.001644	0.001719	0.001331	0.001288	0.001457	0.001481	0.001421	0.001423	0.001212	0.001248	0.001304	0.001339	0.001338	0.001334	0.001345	0.001432	0.001465	0.001515	0.001203	0.001209	0.001145	0.001228	0.001197	0.001297	0.001421	0.001461	0.001235	0.001276	0.00142	0.00136	0.001296	0.001298	0.001274	0.001191
47	0	0.001329	0.001091	0.001498	0.001709	0.001718	0.002399	0.001312	0.001379	0.001278	0.001282	0.001239	0.001238	0.001874	0.001922	0.001642	0.001638	0.001268	0.001215	0.001427	0.00142	0.001322	0.001334	0.00111	0.001105	0.001162	0.001182	0.001205	0.001187	0.001359	0.001388	0.001354	0.001398	0.001159	0.001146	0.001122	0.001154	0.001173	0.001205	0.001313	0.00134	0.00109	0.001097	0.001137	0.001139	0.001243	0.001214	0.001279	0.001189
[truncated: 3 more columns]

## Sheet: L23m
PA	Cognitive grouping（0=NC，1=MCI，2=AD）	Middle.cerebellar.peduncle	Pontine.crossing.tract.(a.part.of.MCP)	Genu.of.corpus.callosum	Body.of.corpus.callosum	Splenium.of.corpus.callosum	Fornix.(column.and.body.of.fornix)	Corticospinal.tract.R	Corticospinal.tract.L	Medial.lemniscus.R	Medial.lemniscus.L	Inferior.cerebellar.peduncle.R	Inferior.cerebellar.peduncle.L	Superior.cerebellar.peduncle.R	Superior.cerebellar.peduncle.L	Cerebral.peduncle.R	Cerebral.peduncle.L	Anterior.limb.of.internal.capsule.R	Anterior.limb.of.internal.capsule.L	Posterior.limb.of.internal.capsule.R	Posterior.limb.of.internal.capsule.L	Retrolenticular.part.of.internal.capsule.R	Retrolenticular.part.of.internal.capsule.L	Anterior.corona.radiata.R	Anterior.corona.radiata.L	Superior.corona.radiata.R	Superior.corona.radiata.L	Posterior.corona.radiata.R	Posterior.corona.radiata.L	Posterior.thalamic.radiation.(include.optic.radiation).R	Posterior.thalamic.radiation.(include.optic.radiation).L	Sagittal.stratum.(include.inferior.longitidinal.fasciculus.and.inferior.fronto-occipital.fasciculus).R	Sagittal.stratum.(include.inferior.longitidinal.fasciculus.and.inferior.fronto-occipital.fasciculus).L	External.capsule.R	External.capsule.L	Cingulum.(cingulate.gyrus).R	Cingulum.(cingulate.gyrus).L	Cingulum.(hippocampus).R	Cingulum.(hippocampus).L	Fornix.(cres)./.Stria.terminalis.(can.not.be.resolved.with.current.resolution).R	Fornix.(cres)./.Stria.terminalis.(can.not.be.resolved.with.current.resolution).L	Superior.longitudinal.fasciculus.R	Superior.longitudinal.fasciculus.L	Superior.fronto-occipital.fasciculus.(could.be.a.part.of.anterior.internal.capsule).R	Superior.fronto-occipital.fasciculus.(could.be.a.part.of.anterior.internal.capsule).L	Inferior.fronto-occipital.fasciculus.R	Inferior.fronto-occipital.fasciculus.L	Uncinate.fasciculus.R	Uncinate.fasciculus.L
0	2	0.001058	0.000582	0.000863	0.001016	0.000858	0.002393	0.001071	0.000732	0.000976	0.00149	0.000592	0.00066	0.000772	0.000817	0.000849	0.000819	0.000694	0.000715	0.000485	0.000511	0.000747	0.000765	0.000816	0.000833	0.000799	0.000768	0.000951	0.001041	0.000762	0.000894	0.000917	0.000984	0.000849	0.00087	0.000782	0.000784	0.00111	0.001238	0.001629	0.001425	0.000727	0.000712	0.000854	0.001092	0.000733	0.000736	0.000962	0.000974
1	0	0.000719	0.00055	0.000594	0.000738	0.000585	0.001568	0.000942	0.000779	0.000532	0.000535	0.000562	0.000615	0.000787	0.000942	0.000588	0.000549	0.000587	0.000591	0.000433	0.000449	0.000497	0.000546	0.000632	0.000633	0.000554	0.000593	0.000572	0.000611	0.000476	0.000564	0.000544	0.00061	0.000626	0.000678	0.000747	0.000723	0.000719	0.00072	0.000704	0.000652	0.000544	0.000578	0.000734	0.000577	0.000594	0.000618	0.000607	0.000673
2	2	0.000868	0.000621	0.0008	0.000973	0.000784	0.002501	0.000805	0.001002	0.000769	0.000655	0.000773	0.000759	0.00075	0.000784	0.000788	0.00081	0.000694	0.000664	0.000465	0.000473	0.000607	0.000604	0.0008	0.000784	0.000668	0.000648	0.0008	0.000843	0.000636	0.000714	0.000719	0.000796	0.000798	0.000735	0.000752	0.000724	0.001326	0.001235	0.001332	0.001143	0.000637	0.000652	0.000855	0.00096	0.000795	0.000746	0.000933	0.0009
3	2	0.000771	0.000623	0.000811	0.001017	0.00077	0.002615	0.000506	0.000489	0.000512	0.000531	0.000629	0.000612	0.000941	0.000954	0.000717	0.000711	0.0007	0.000666	0.00047	0.000454	0.000645	0.000662	0.000754	0.000781	0.000677	0.000687	0.000755	0.000786	0.000608	0.000773	0.000688	0.00081	0.000779	0.000751	0.000747	0.000785	0.001218	0.001584	0.001208	0.001215	0.000655	0.000667	0.001005	0.00092	0.000729	0.000705	0.000799	0.000756
4	2	0.000858	0.000603	0.000819	0.000983	0.000855	0.002015	0.00084	0.00077	0.000605	0.000597	0.000703	0.000744	0.001018	0.001046	0.000806	0.000834	0.000673	0.000738	0.00048	0.000515	0.000613	0.000574	0.000886	0.000853	0.000657	0.000674	0.000798	0.000719	0.000682	0.00073	0.000816	0.000827	0.000722	0.000762	0.000748	0.000738	0.000858	0.000974	0.001489	0.001279	0.000686	0.00069	0.001211	0.0013	0.000693	0.000731	0.00064	0.000694
5	2	0.000785	0.000584	0.000748	0.000902	0.000671	0.001792	0.00063	0.000633	0.000538	0.000546	0.000636	0.000656	0.00084	0.000957	0.000664	0.000635	0.000622	0.000648	0.000449	0.000495	0.000557	0.00055	0.000718	0.00073	0.00059	0.000609	0.000673	0.000671	0.00059	0.000637	0.000643	0.000726	0.000697	0.000706	0.000698	0.000718	0.001059	0.001113	0.001	0.000916	0.000597	0.000615	0.000674	0.000662	0.000701	0.000706	0.001009	0.000732
6	1	0.000691	0.000582	0.000623	0.000821	0.000635	0.001324	0.000688	0.000666	0.000495	0.000481	0.000576	0.000567	0.000818	0.000851	0.000615	0.000643	0.000559	0.0008	0.000422	0.000443	0.000554	0.000536	0.000647	0.000697	0.000595	0.000681	0.000659	0.000674	0.00067	0.000604	0.000608	0.000632	0.000671	0.000728	0.000641	0.000655	0.000696	0.000767	0.00071	0.000666	0.000584	0.000662	0.000621	0.000989	0.000602	0.000611	0.00057	0.000593
7	2	0.000871	0.000671	0.000791	0.000953	0.000768	0.002597	0.000969	0.000755	0.000594	0.000614	0.000686	0.000792	0.000974	0.000993	0.000804	0.000703	0.000697	0.000637	0.000501	0.000461	0.000675	0.000639	0.000882	0.000837	0.000693	0.000638	0.000675	0.000681	0.000619	0.000696	0.00077	0.000774	0.000823	0.000708	0.000755	0.000779	0.001143	0.00106	0.001325	0.001051	0.000691	0.000703	0.001512	0.000955	0.000692	0.000708	0.000807	0.000735
9	1	0.00076	0.000572	0.000694	0.000844	0.000637	0.001595	0.000673	0.000663	0.000519	0.000534	0.000611	0.000648	0.000875	0.000903	0.000658	0.000637	0.000688	0.000604	0.000452	0.000456	0.000559	0.00056	0.000773	0.000712	0.000621	0.000621	0.000626	0.000654	0.000587	0.000645	0.000633	0.00071	0.000709	0.000691	0.000649	0.000665	0.000822	0.000805	0.000807	0.00074	0.000579	0.00059	0.000792	0.000701	0.000661	0.000637	0.000581	0.000626
10	2	0.000771	0.000623	0.000811	0.001017	0.00077	0.002615	0.000506	0.000489	0.000512	0.000531	0.000629	0.000612	0.000941	0.000954	0.000717	0.000711	0.0007	0.000666	0.00047	0.000454	0.000645	0.000662	0.000754	0.000781	0.000677	0.000687	0.000755	0.000786	0.000608	0.000773	0.000688	0.00081	0.000779	0.000751	0.000747	0.000785	0.001218	0.001584	0.001208	0.001215	0.000655	0.000667	0.001005	0.00092	0.000729	0.000705	0.000799	0.000756
11	2	0.00079	0.000558	0.000717	0.000833	0.000677	0.002027	0.000613	0.000617	0.000514	0.000527	0.000579	0.000617	0.000823	0.000978	0.000636	0.000639	0.000582	0.000549	0.000441	0.000456	0.000588	0.000579	0.000719	0.000696	0.000585	0.000585	0.000645	0.00063	0.000574	0.000617	0.00065	0.000695	0.000685	0.000675	0.000812	0.000751	0.001011	0.000935	0.000966	0.000767	0.000639	0.000626	0.000778	0.000718	0.000661	0.00065	0.000688	0.000691
12	2	0.000769	0.000568	0.00076	0.000946	0.000744	0.002355	0.000533	0.000584	0.000532	0.000554	0.000603	0.000654	0.001009	0.00112	0.000703	0.000713	0.000678	0.000637	0.000451	0.000456	0.000608	0.000566	0.000741	0.000754	0.000621	0.000636	0.000659	0.000648	0.000619	0.000642	0.000767	0.000743	0.00075	0.000767	0.000696	0.000741	0.000907	0.000921	0.000913	0.000913	0.000655	0.000641	0.000885	0.001028	0.000683	0.000737	0.000719	0.000683
13	2	0.00106	0.000757	0.00102	0.001313	0.001366	0.002803	0.0016	0.0017	0.001319	0.001418	0.000904	0.001173	0.000935	0.000995	0.001244	0.001295	0.001021	0.001437	0.000806	0.000849	0.001224	0.001354	0.000867	0.000924	0.000938	0.000995	0.001315	0.001179	0.000865	0.000992	0.000986	0.001212	0.002132	0.001363	0.000995	0.001057	0.000931	0.001249	0.002236	0.002591	0.001128	0.001422	0.00249	0.00206	0.00187	0.001857	0.002486	0.003209
14	2	0.000799	0.000583	0.000733	0.000883	0.000728	0.002296	0.000823	0.000802	0.000635	0.000606	0.000714	0.000717	0.000646	0.000785	0.000658	0.000627	0.000677	0.000691	0.000454	0.000464	0.000603	0.000586	0.00077	0.000748	0.000633	0.000638	0.00067	0.000775	0.00062	0.000677	0.000669	0.000716	0.000697	0.0007	0.000826	0.000822	0.000783	0.000769	0.001058	0.000853	0.000661	0.000682	0.000825	0.000775	0.000682	0.000692	0.00065	0.000727
15	2	0.000743	0.000581	0.000659	0.000887	0.000685	0.00148	0.000574	0.000565	0.000525	0.000526	0.000626	0.000666	0.000812	0.000884	0.00064	0.000637	0.000569	0.000559	0.000466	0.000462	0.000581	0.00058	0.000686	0.000686	0.000649	0.000656	0.00071	0.000725	0.000624	0.000682	0.00067	0.000777	0.000671	0.000672	0.000724	0.000705	0.000854	0.00096	0.000856	0.000794	0.000637	0.000654	0.000625	0.000642	0.000618	0.000649	0.000633	0.000645
17	0	0.000747	0.00056	0.000532	0.000668	0.000573	0.000896	0.000657	0.000672	0.000524	0.000525	0.000577	0.000625	0.000931	0.000982	0.000582	0.000581	0.000537	0.000506	0.000423	0.000441	0.000542	0.000542	0.000613	0.000604	0.000582	0.000567	0.000617	0.000624	0.00055	0.000556	0.000581	0.000599	0.00066	0.000631	0.000641	0.000645	0.000695	0.000667	0.000678	0.000635	0.000555	0.000568	0.000586	0.000558	0.000608	0.000628	0.000593	0.000594
19	2	0.000837	0.000623	0.000737	0.000905	0.000798	0.002273	0.000756	0.000712	0.000548	0.000536	0.000862	0.000658	0.000933	0.000977	0.00071	0.000682	0.000669	0.000628	0.000448	0.000476	0.000633	0.000641	0.000805	0.000796	0.000705	0.000712	0.000924	0.000837	0.000839	0.00081	0.000846	0.000842	0.000837	0.000836	0.000851	0.000835	0.001007	0.00115	0.001216	0.000974	0.000778	0.000745	0.000943	0.000963	0.00074	0.000753	0.000756	0.000744
21	2	0.000702	0.000545	0.000651	0.000875	0.000679	0.001535	0.000584	0.000609	0.000507	0.000514	0.000571	0.000668	0.000749	0.000809	0.000631	0.000638	0.000578	0.000564	0.00043	0.000458	0.00054	0.000514	0.000675	0.000658	0.000614	0.000597	0.000708	0.000661	0.000629	0.000609	0.000696	0.000688	0.000687	0.000678	0.00072	0.000671	0.000788	0.000755	0.001039	0.000764	0.000632	0.000612	0.000694	0.00064	0.000623	0.000672	0.000639	0.000633
22	1	0.000833	0.000602	0.000906	0.000943	0.000679	0.002061	0.000686	0.000694	0.000516	0.000563	0.000639	0.000693	0.000935	0.001029	0.000747	0.000716	0.000691	0.000656	0.000455	0.000507	0.000603	0.000588	0.000995	0.000856	0.000634	0.000643	0.000669	0.000683	0.000608	0.00064	0.000708	0.000671	0.000863	0.000835	0.000815	0.000787	0.001122	0.00101	0.00101	0.000752	0.000649	0.000659	0.000899	0.000896	0.000889	0.000793	0.000887	0.000761
23	0	0.000761	0.00056	0.000627	0.000729	0.000566	0.001328	0.000639	0.000603	0.000472	0.000473	0.000642	0.000722	0.000729	0.000834	0.000537	0.000537	0.000559	0.000553	0.000418	0.000447	0.000551	0.000547	0.000687	0.000675	0.000588	0.000592	0.000633	0.000618	0.000533	0.000594	0.000574	0.000638	0.000657	0.000664	0.000645	0.000661	0.000756	0.000776	0.000697	0.000635	0.000564	0.000604	0.000602	0.000586	0.000617	0.000631	0.000584	0.000591
24	0	0.000695	0.000579	0.000678	0.000875	0.000634	0.001428	0.000562	0.000573	0.000513	0.000541	0.000634	0.000662	0.000842	0.000957	0.000603	0.000601	0.000594	0.000587	0.000441	0.000461	0.000552	0.000572	0.000734	0.000727	0.000623	0.000637	0.000676	0.00067	0.000524	0.000585	0.000604	0.000651	0.000684	0.000687	0.000721	0.000723	0.000743	0.000744	0.000807	0.000703	0.000629	0.000662	0.000636	0.000644	0.000677	0.000689	0.000673	0.000646
25	0	0.000822	0.000641	0.000702	0.000953	0.000768	0.002304	0.000846	0.000759	0.000528	0.00053	0.000759	0.000868	0.000779	0.00078	0.000703	0.000695	0.000706	0.000553	0.000471	0.000447	0.000619	0.000623	0.000782	0.000697	0.000665	0.000689	0.000984	0.000897	0.000672	0.000686	0.000752	0.000756	0.000722	0.000685	0.000726	0.000741	0.00083	0.00093	0.001366	0.001113	0.000674	0.000648	0.001	0.000862	0.000666	0.000638	0.000709	0.000631
26	0	0.000742	0.00054	0.000615	0.000803	0.000639	0.001324	0.000663	0.000644	0.000506	0.00051	0.000649	0.000685	0.0007	0.000768	0.000601	0.000591	0.000597	0.000589	0.000451	0.000467	0.000543	0.000562	0.000685	0.000671	0.000607	0.00061	0.000616	0.000663	0.00059	0.000661	0.000624	0.000633	0.000688	0.000684	0.000676	0.000681	0.000705	0.000752	0.00068	0.000651	0.000595	0.000626	0.000637	0.000653	0.000657	0.000656	0.000657	0.000614
27	2	0.000897	0.000702	0.001024	0.001094	0.000844	0.002528	0.00089	0.000788	0.00061	0.000588	0.000688	0.000758	0.00098	0.00111	0.000818	0.000809	0.000723	0.000697	0.000576	0.000568	0.000764	0.00075	0.000882	0.000906	0.000761	0.000757	0.000861	0.00082	0.000756	0.000767	0.000939	0.00094	0.000851	0.00114	0.000845	0.000807	0.001451	0.001366	0.00159	0.001213	0.000787	0.000759	0.000983	0.000967	0.000885	0.000856	0.000913	0.000879
28	2	0.000777	0.000592	0.000714	0.00093	0.000701	0.001879	0.000744	0.000676	0.000774	0.000683	0.000633	0.000615	0.000765	0.000804	0.000646	0.00064	0.00064	0.000728	0.000476	0.00046	0.000597	0.000596	0.000823	0.000838	0.000728	0.000707	0.000728	0.000849	0.000613	0.000694	0.000703	0.000757	0.00074	0.000788	0.000704	0.000734	0.000932	0.001054	0.000865	0.000928	0.000657	0.000686	0.000785	0.000823	0.000725	0.000725	0.000731	0.000689
29	0	0.000845	0.000598	0.000719	0.000897	0.000654	0.001731	0.000577	0.000525	0.000543	0.000558	0.000624	0.000715	0.000887	0.001033	0.000661	0.000654	0.000568	0.000558	0.000422	0.000449	0.000579	0.000594	0.000715	0.000714	0.000614	0.000617	0.0007	0.000701	0.000598	0.000655	0.000687	0.000718	0.000737	0.000717	0.000695	0.000678	0.000896	0.000896	0.000941	0.000703	0.00063	0.000643	0.000686	0.000727	0.000661	0.000659	0.000706	0.000915
30	2	0.000864	0.000625	0.000784	0.000981	0.0008	0.0019	0.000892	0.000723	0.000591	0.000552	0.00072	0.000788	0.000755	0.000785	0.000726	0.000704	0.000658	0.000621	0.000454	0.000471	0.000649	0.000617	0.000821	0.000803	0.000757	0.000734	0.000919	0.000893	0.000663	0.000745	0.000796	0.000769	0.000729	0.000706	0.000764	0.000722	0.001145	0.001074	0.001117	0.00097	0.000709	0.000714	0.000961	0.000946	0.000697	0.000682	0.00074	0.000687
31	0	0.000815	0.000604	0.000707	0.0008	0.000656	0.001707	0.000832	0.00084	0.000532	0.00055	0.000633	0.000965	0.000855	0.000923	0.000653	0.00063	0.00066	0.000614	0.000508	0.000499	0.000563	0.000571	0.000684	0.000703	0.00062	0.00064	0.000662	0.000669	0.000612	0.000657	0.000683	0.000683	0.000735	0.000739	0.000772	0.000767	0.000745	0.000789	0.000799	0.000717	0.00063	0.000644	0.000656	0.000629	0.00068	0.000681	0.000672	0.000655
34	2	0.000828	0.000623	0.000779	0.000968	0.000784	0.002171	0.000686	0.000679	0.000574	0.000596	0.000762	0.00075	0.000918	0.000972	0.000739	0.000751	0.000693	0.000734	0.000494	0.000539	0.000661	0.000635	0.000785	0.000845	0.000662	0.000701	0.000755	0.00074	0.000717	0.000732	0.000777	0.000796	0.00077	0.000766	0.000736	0.000809	0.000922	0.000988	0.00101	0.00103	0.000709	0.000723	0.000868	0.000951	0.000741	0.00077	0.000719	0.000716
35	2	0.00097	0.000598	0.000918	0.001098	0.0009	0.003047	0.000881	0.000862	0.000931	0.000954	0.000919	0.00092	0.000827	0.000908	0.000865	0.000876	0.000726	0.000797	0.000521	0.000552	0.000708	0.000727	0.000866	0.000994	0.000894	0.000915	0.001089	0.001107	0.000825	0.00091	0.00081	0.000967	0.000749	0.001017	0.000797	0.000827	0.000807	0.00091	0.001154	0.001437	0.000734	0.000772	0.001189	0.001302	0.000684	0.000734	0.000736	0.000755
36	1	0.000824	0.000708	0.000734	0.001	0.000765	0.001617	0.000779	0.00074	0.000633	0.000627	0.000701	0.000744	0.001185	0.001284	0.00078	0.000738	0.000734	0.000683	0.000558	0.000529	0.000624	0.000619	0.000758	0.00071	0.000736	0.000689	0.000816	0.00086	0.000666	0.000711	0.000727	0.000751	0.000803	0.000753	0.000788	0.000807	0.000827	0.000838	0.000954	0.000796	0.000709	0.000715	0.000787	0.000798	0.000699	0.000754	0.000689	0.0007
37	1	0.000705	0.000613	0.000647	0.000803	0.000654	0.002181	0.000824	0.000789	0.000522	0.000519	0.000681	0.000738	0.000806	0.000812	0.000611	0.000653	0.000601	0.000592	0.000427	0.00049	0.000561	0.000573	0.000711	0.000701	0.000622	0.000615	0.00074	0.000698	0.000638	0.000685	0.000617	0.000688	0.000682	0.00066	0.000655	0.000686	0.000747	0.000752	0.001003	0.000798	0.000606	0.000631	0.000737	0.000923	0.000642	0.000632	0.000656	0.000622
38	2	0.000788	0.000699	0.001014	0.001031	0.000932	0.00175	0.000825	0.000788	0.000914	0.000653	0.001014	0.000978	0.000916	0.000942	0.000747	0.000736	0.000778	0.000809	0.000518	0.000528	0.000712	0.000667	0.000933	0.000945	0.000804	0.000809	0.000944	0.000885	0.000689	0.000766	0.000802	0.000909	0.00081	0.0008	0.000804	0.000721	0.001152	0.0011	0.001358	0.001054	0.000761	0.000774	0.000899	0.000881	0.000805	0.000758	0.000823	0.000687
39	1	0.000723	0.000573	0.000697	0.000828	0.00064	0.002328	0.000608	0.000604	0.000477	0.000485	0.000633	0.000676	0.000889	0.000995	0.000641	0.000606	0.000636	0.000605	0.000436	0.000436	0.000545	0.000583	0.000755	0.000776	0.000644	0.00068	0.00073	0.00072	0.000573	0.000634	0.000672	0.000706	0.000694	0.000706	0.00069	0.000713	0.000721	0.000785	0.000811	0.000687	0.000629	0.000647	0.000967	0.000867	0.000622	0.000613	0.00061	0.000631
40	1	0.000885	0.000612	0.000769	0.000967	0.000716	0.001699	0.000636	0.000637	0.000538	0.000557	0.000679	0.000665	0.000755	0.000819	0.000702	0.000679	0.000622	0.000605	0.000461	0.000477	0.000642	0.000624	0.000759	0.000744	0.000649	0.000669	0.000729	0.000705	0.000689	0.0007	0.000701	0.000779	0.000826	0.000858	0.000727	0.000733	0.001147	0.001058	0.00106	0.000908	0.00065	0.000677	0.000662	0.000698	0.000727	0.000757	0.000675	0.000764
41	0	0.000683	0.000566	0.000597	0.000703	0.000544	0.001497	0.000563	0.000554	0.0005	0.000487	0.000607	0.000606	0.000767	0.000786	0.000542	0.000556	0.000522	0.000511	0.000402	0.000396	0.000495	0.000502	0.000633	0.000616	0.000554	0.000558	0.000582	0.000593	0.000542	0.000548	0.000578	0.000594	0.000618	0.000626	0.000673	0.000664	0.000748	0.00082	0.000697	0.000691	0.000556	0.000577	0.000564	0.0006	0.000573	0.000594	0.000598	0.000598
43	0	0.000723	0.000567	0.000752	0.000955	0.000682	0.001768	0.000592	0.000567	0.000471	0.000507	0.000647	0.000662	0.000898	0.000953	0.000639	0.000655	0.000605	0.000609	0.000419	0.000451	0.000559	0.000566	0.00074	0.000775	0.000666	0.000662	0.000732	0.000702	0.000613	0.000626	0.000708	0.00073	0.000678	0.00068	0.000706	0.000705	0.000943	0.001024	0.000905	0.000842	0.00067	0.000669	0.000688	0.000729	0.00065	0.000665	0.00065	0.00076
44	0	0.000712	0.000599	0.000604	0.00078	0.00059	0.001917	0.00057	0.000549	0.000558	0.000548	0.000601	0.000655	0.000925	0.001021	0.000583	0.000612	0.000559	0.000536	0.000415	0.000414	0.000535	0.000554	0.000648	0.000685	0.000594	0.000598	0.000638	0.000649	0.000555	0.000633	0.000604	0.000703	0.000666	0.000652	0.000645	0.000651	0.000676	0.00072	0.000769	0.000721	0.000593	0.000609	0.000619	0.000608	0.000617	0.000621	0.000596	0.000599
45	0	0.000721	0.000576	0.000569	0.000718	0.000572	0.001204	0.000846	0.000792	0.000532	0.000552	0.000652	0.000789	0.000715	0.000878	0.000552	0.000542	0.000573	0.00054	0.000418	0.000434	0.000523	0.00052	0.000599	0.000621	0.000571	0.000562	0.000599	0.000596	0.000539	0.000572	0.0006	0.00059	0.000682	0.000636	0.000646	0.000664	0.000628	0.000668	0.000616	0.000579	0.000594	0.000592	0.000597	0.000594	0.000604	0.000614	0.000599	0.000618
46	0	0.000796	0.000585	0.000682	0.000804	0.000653	0.002427	0.000676	0.000629	0.000521	0.000525	0.000713	0.0007	0.000879	0.001023	0.000606	0.000623	0.000617	0.000586	0.000444	0.000459	0.000552	0.000577	0.000724	0.000751	0.000674	0.000712	0.000689	0.000703	0.000638	0.000707	0.000679	0.000717	0.000683	0.000666	0.000687	0.000719	0.000748	0.000821	0.000783	0.000819	0.000653	0.000663	0.000837	0.000836	0.000632	0.000622	0.000605	0.000602
47	0	0.00068	0.000551	0.000565	0.000792	0.000595	0.001326	0.000629	0.000662	0.000504	0.000508	0.000574	0.000582	0.000778	0.000838	0.000598	0.000583	0.000552	0.000562	0.000426	0.00044	0.00055	0.00053	0.00061	0.000602	0.000562	0.000574	0.000603	0.000604	0.000543	0.000567	0.000579	0.000619	0.000668	0.000657	0.000623	0.000654	0.000698	0.00073	0.000678	0.000636	0.000585	0.000592	0.000577	0.000589	0.000607	0.000633	0.000596	0.00056
[truncated: 3 more columns]

## Sheet: MD
PA	Cognitive grouping（0=NC，1=MCI，2=AD）	Middle.cerebellar.peduncle	Pontine.crossing.tract.(a.part.of.MCP)	Genu.of.corpus.callosum	Body.of.corpus.callosum	Splenium.of.corpus.callosum	Fornix.(column.and.body.of.fornix)	Corticospinal.tract.R	Corticospinal.tract.L	Medial.lemniscus.R	Medial.lemniscus.L	Inferior.cerebellar.peduncle.R	Inferior.cerebellar.peduncle.L	Superior.cerebellar.peduncle.R	Superior.cerebellar.peduncle.L	Cerebral.peduncle.R	Cerebral.peduncle.L	Anterior.limb.of.internal.capsule.R	Anterior.limb.of.internal.capsule.L	Posterior.limb.of.internal.capsule.R	Posterior.limb.of.internal.capsule.L	Retrolenticular.part.of.internal.capsule.R	Retrolenticular.part.of.internal.capsule.L	Anterior.corona.radiata.R	Anterior.corona.radiata.L	Superior.corona.radiata.R	Superior.corona.radiata.L	Posterior.corona.radiata.R	Posterior.corona.radiata.L	Posterior.thalamic.radiation.(include.optic.radiation).R	Posterior.thalamic.radiation.(include.optic.radiation).L	Sagittal.stratum.(include.inferior.longitidinal.fasciculus.and.inferior.fronto-occipital.fasciculus).R	Sagittal.stratum.(include.inferior.longitidinal.fasciculus.and.inferior.fronto-occipital.fasciculus).L	External.capsule.R	External.capsule.L	Cingulum.(cingulate.gyrus).R	Cingulum.(cingulate.gyrus).L	Cingulum.(hippocampus).R	Cingulum.(hippocampus).L	Fornix.(cres)./.Stria.terminalis.(can.not.be.resolved.with.current.resolution).R	Fornix.(cres)./.Stria.terminalis.(can.not.be.resolved.with.current.resolution).L	Superior.longitudinal.fasciculus.R	Superior.longitudinal.fasciculus.L	Superior.fronto-occipital.fasciculus.(could.be.a.part.of.anterior.internal.capsule).R	Superior.fronto-occipital.fasciculus.(could.be.a.part.of.anterior.internal.capsule).L	Inferior.fronto-occipital.fasciculus.R	Inferior.fronto-occipital.fasciculus.L	Uncinate.fasciculus.R	Uncinate.fasciculus.L
0	2	0.00124	0.000782	0.001158	0.001286	0.001198	0.002631	0.001321	0.000992	0.001169	0.001729	0.000693	0.000761	0.000926	0.001009	0.001176	0.001123	0.000925	0.000948	0.000812	0.000819	0.001026	0.001025	0.000971	0.000991	0.00098	0.000977	0.001153	0.001222	0.000986	0.001128	0.001153	0.001221	0.000988	0.000994	0.000904	0.000921	0.001249	0.001404	0.001871	0.001645	0.000879	0.000869	0.001014	0.001293	0.000917	0.000917	0.00118	0.001169
1	0	0.000942	0.00073	0.00089	0.001001	0.000924	0.001908	0.001191	0.001039	0.00079	0.000801	0.000764	0.000825	0.001128	0.001291	0.000905	0.000862	0.000832	0.000822	0.000734	0.000761	0.000782	0.000798	0.000804	0.000803	0.000739	0.000789	0.000779	0.00081	0.000726	0.000814	0.000807	0.000843	0.000793	0.000843	0.000902	0.000886	0.000886	0.00088	0.000935	0.000862	0.00071	0.000744	0.000899	0.000764	0.000801	0.000822	0.000805	0.000875
2	2	0.001061	0.000796	0.001076	0.001221	0.00112	0.00276	0.001051	0.001253	0.001014	0.00091	0.000886	0.00087	0.001028	0.001083	0.001132	0.001123	0.000916	0.00088	0.000784	0.000765	0.000858	0.000855	0.000954	0.000931	0.00085	0.000847	0.000991	0.001045	0.000877	0.000955	0.000945	0.00104	0.000956	0.00088	0.000875	0.000859	0.001475	0.001387	0.00156	0.001362	0.000792	0.000802	0.001033	0.001143	0.000988	0.000936	0.001192	0.001151
3	2	0.000985	0.000769	0.00109	0.00127	0.001128	0.002858	0.000731	0.000728	0.000785	0.000804	0.000793	0.00078	0.001293	0.001276	0.001069	0.001057	0.000956	0.000907	0.000815	0.000787	0.000911	0.000917	0.000911	0.000932	0.000885	0.000888	0.000957	0.000964	0.000858	0.00102	0.000929	0.001051	0.00094	0.00091	0.000896	0.000934	0.001365	0.001749	0.001442	0.001441	0.00082	0.000832	0.001198	0.001114	0.000955	0.000899	0.00104	0.000959
4	2	0.001068	0.000788	0.001122	0.001274	0.00125	0.002317	0.001106	0.001019	0.000871	0.000861	0.000904	0.000933	0.001358	0.001374	0.001175	0.001193	0.0009	0.000959	0.000802	0.000838	0.00091	0.000864	0.001056	0.00101	0.000876	0.000899	0.001011	0.000938	0.000916	0.000956	0.001071	0.001057	0.000891	0.00093	0.000908	0.000877	0.001013	0.001153	0.001782	0.001567	0.000858	0.000869	0.001414	0.001514	0.000899	0.000934	0.000895	0.000919
5	2	0.001004	0.000768	0.001061	0.001187	0.001048	0.002161	0.000878	0.000864	0.000812	0.000818	0.000854	0.00087	0.001179	0.001286	0.000997	0.000948	0.000858	0.000884	0.000752	0.000801	0.000832	0.000819	0.000878	0.000888	0.000792	0.000811	0.000878	0.000871	0.000841	0.000875	0.000896	0.000969	0.00087	0.000886	0.000852	0.000876	0.001217	0.001274	0.001245	0.001153	0.000772	0.000787	0.000847	0.000846	0.000915	0.000901	0.001237	0.000927
6	1	0.0009	0.000748	0.000919	0.001115	0.001006	0.001687	0.000926	0.000927	0.00077	0.00076	0.000787	0.000787	0.001165	0.001199	0.000987	0.001007	0.000802	0.00105	0.000741	0.000777	0.00082	0.000813	0.000826	0.000875	0.000787	0.000896	0.000862	0.000878	0.000945	0.000875	0.00088	0.000892	0.000824	0.000885	0.000804	0.00082	0.000856	0.000926	0.000938	0.00089	0.00076	0.000824	0.000825	0.001206	0.000815	0.000811	0.000803	0.000787
7	2	0.001092	0.000861	0.001088	0.001215	0.001115	0.002855	0.001235	0.001017	0.000837	0.000883	0.000889	0.000998	0.001311	0.001341	0.001181	0.001028	0.000916	0.00086	0.000833	0.000757	0.000984	0.000905	0.001057	0.000998	0.000911	0.000858	0.000886	0.000888	0.000858	0.000956	0.001057	0.001006	0.000976	0.00087	0.000909	0.000934	0.001329	0.001229	0.001587	0.001259	0.000856	0.000865	0.001722	0.001142	0.000893	0.0009	0.001018	0.000938
9	1	0.000973	0.00074	0.001	0.001131	0.000996	0.001923	0.000913	0.000917	0.000783	0.000782	0.00082	0.000853	0.001227	0.001245	0.000986	0.000968	0.000954	0.000841	0.000787	0.00078	0.000798	0.000806	0.000932	0.000871	0.000804	0.000811	0.000819	0.000835	0.00083	0.000881	0.000869	0.000938	0.000865	0.000856	0.000797	0.000828	0.000959	0.000957	0.001008	0.000923	0.000742	0.000754	0.000977	0.000877	0.000872	0.000841	0.000818	0.000827
10	2	0.000985	0.000769	0.00109	0.00127	0.001128	0.002858	0.000731	0.000728	0.000785	0.000804	0.000793	0.00078	0.001293	0.001276	0.001069	0.001057	0.000956	0.000907	0.000815	0.000787	0.000911	0.000917	0.000911	0.000932	0.000885	0.000888	0.000957	0.000964	0.000858	0.00102	0.000929	0.001051	0.00094	0.00091	0.000896	0.000934	0.001365	0.001749	0.001442	0.001441	0.00082	0.000832	0.001198	0.001114	0.000955	0.000899	0.00104	0.000959
11	2	0.000988	0.000731	0.001016	0.00108	0.001036	0.002283	0.000839	0.000873	0.000746	0.000766	0.000757	0.000806	0.001122	0.001295	0.000949	0.000955	0.000807	0.000757	0.000743	0.000748	0.000822	0.000807	0.000883	0.00085	0.000795	0.000769	0.000852	0.000818	0.000828	0.000858	0.000895	0.000927	0.000844	0.000829	0.00095	0.000902	0.00115	0.001078	0.00118	0.000947	0.000797	0.000781	0.000936	0.000874	0.00086	0.000844	0.000894	0.000868
12	2	0.000976	0.00075	0.001057	0.001222	0.001108	0.002651	0.000735	0.000817	0.000771	0.000787	0.000786	0.000844	0.001353	0.001458	0.001038	0.001045	0.000907	0.000866	0.000791	0.000772	0.000889	0.000841	0.000907	0.000923	0.000825	0.000856	0.000866	0.000836	0.000856	0.000885	0.001024	0.000992	0.000918	0.000937	0.000848	0.000906	0.00107	0.001089	0.001137	0.001126	0.000805	0.000799	0.001082	0.001224	0.000879	0.000927	0.000932	0.000881
13	2	0.001202	0.000916	0.001228	0.001483	0.001535	0.003025	0.001829	0.001918	0.001525	0.001638	0.001022	0.001288	0.001079	0.001142	0.001523	0.001557	0.001175	0.001605	0.001056	0.001084	0.001433	0.001519	0.001	0.001052	0.001117	0.001168	0.001476	0.001344	0.001049	0.001168	0.00118	0.001407	0.002248	0.001478	0.001075	0.001143	0.001046	0.001361	0.002446	0.00279	0.001217	0.001529	0.002608	0.002268	0.002	0.001994	0.002611	0.003387
14	2	0.000996	0.000758	0.00102	0.001148	0.001088	0.002533	0.00104	0.001027	0.000881	0.000851	0.000836	0.000893	0.000925	0.001095	0.000974	0.000939	0.000911	0.000917	0.000771	0.000764	0.000878	0.000842	0.000934	0.000904	0.000838	0.000834	0.000857	0.00095	0.00088	0.00092	0.000919	0.000951	0.000868	0.000876	0.00096	0.000968	0.000927	0.000924	0.001249	0.001056	0.000817	0.000833	0.000997	0.000954	0.00089	0.000888	0.000887	0.000949
15	2	0.000951	0.000731	0.000957	0.001162	0.001051	0.001831	0.000792	0.000791	0.000772	0.000769	0.00084	0.000889	0.001149	0.001214	0.00096	0.000954	0.000797	0.000787	0.000773	0.000766	0.000836	0.000836	0.000842	0.000845	0.000842	0.000841	0.000914	0.000919	0.000871	0.000929	0.000917	0.001033	0.00082	0.000839	0.000863	0.000863	0.001003	0.001112	0.001068	0.001011	0.000823	0.000834	0.000813	0.000836	0.000817	0.000842	0.000844	0.000836
17	0	0.000981	0.000755	0.000846	0.000967	0.000932	0.00124	0.000894	0.00092	0.00078	0.000791	0.000773	0.000835	0.001281	0.001336	0.0009	0.000924	0.000796	0.00075	0.000734	0.000741	0.000777	0.000799	0.000797	0.000783	0.000757	0.000743	0.000797	0.000798	0.000815	0.000816	0.000836	0.000852	0.000814	0.000792	0.000782	0.000795	0.000866	0.000846	0.000901	0.000851	0.000718	0.000725	0.000793	0.000754	0.000801	0.000808	0.000795	0.00077
19	2	0.001035	0.000783	0.00103	0.001205	0.001155	0.002512	0.000967	0.00093	0.000829	0.000805	0.001064	0.000868	0.00125	0.001309	0.001061	0.001008	0.000912	0.000861	0.000772	0.000781	0.000902	0.000909	0.00098	0.000953	0.000914	0.000911	0.001141	0.001026	0.001051	0.001048	0.001071	0.001077	0.000996	0.000985	0.000995	0.001003	0.001162	0.001311	0.001464	0.001193	0.000943	0.000914	0.00112	0.001137	0.000953	0.000957	0.000987	0.000947
21	2	0.000896	0.000725	0.000955	0.001155	0.001057	0.001901	0.00081	0.000831	0.000767	0.000768	0.00077	0.000886	0.001037	0.001103	0.000982	0.00097	0.000806	0.000782	0.000755	0.000777	0.000836	0.000819	0.000832	0.000812	0.000811	0.00079	0.000914	0.000848	0.000876	0.000874	0.000987	0.000946	0.000858	0.000856	0.000849	0.000835	0.000946	0.000907	0.001285	0.001031	0.000815	0.00079	0.000878	0.000811	0.000836	0.000874	0.000848	0.000826
22	1	0.001036	0.000776	0.001216	0.001219	0.001001	0.002361	0.000922	0.00095	0.000792	0.000842	0.000864	0.000925	0.001258	0.001362	0.001097	0.001072	0.000938	0.000878	0.000781	0.000815	0.000884	0.000849	0.001164	0.001003	0.000827	0.00083	0.000875	0.000865	0.000852	0.00087	0.000952	0.000901	0.001023	0.000999	0.000952	0.000943	0.001278	0.00117	0.001244	0.000982	0.000805	0.000812	0.00107	0.001071	0.001092	0.000993	0.001069	0.000946
23	0	0.000991	0.000757	0.000924	0.001017	0.000921	0.001699	0.000883	0.000851	0.000735	0.000726	0.000849	0.000935	0.001075	0.001186	0.000891	0.00087	0.000799	0.000787	0.000748	0.000777	0.000796	0.000795	0.000855	0.000838	0.000758	0.000779	0.00082	0.000806	0.000785	0.00083	0.000806	0.000855	0.000823	0.000843	0.0008	0.000826	0.000907	0.000917	0.000894	0.000859	0.000719	0.000757	0.000772	0.000758	0.00081	0.00082	0.000791	0.000807
24	0	0.00091	0.000752	0.000995	0.001154	0.001007	0.001801	0.00082	0.000833	0.000784	0.000794	0.000849	0.000866	0.001173	0.001297	0.000946	0.000953	0.000833	0.00082	0.000776	0.000788	0.000827	0.000852	0.000908	0.000897	0.000825	0.000838	0.000883	0.000872	0.000811	0.000868	0.000869	0.000901	0.000852	0.000862	0.000877	0.000891	0.000914	0.000909	0.001059	0.000925	0.000813	0.000841	0.00083	0.000825	0.000867	0.000873	0.000872	0.000832
25	0	0.001027	0.000822	0.001	0.001207	0.00111	0.002555	0.001106	0.001002	0.000797	0.000796	0.000948	0.001057	0.001059	0.001045	0.001042	0.001009	0.000948	0.000763	0.000796	0.000756	0.000913	0.000904	0.000958	0.00084	0.000881	0.00089	0.001192	0.001094	0.000919	0.000933	0.001002	0.000971	0.000885	0.000841	0.000872	0.00089	0.001	0.001087	0.00164	0.001324	0.000847	0.000826	0.00117	0.001018	0.000859	0.000824	0.000927	0.000816
26	0	0.000946	0.000715	0.000907	0.00106	0.000983	0.001691	0.000872	0.000855	0.000751	0.000762	0.000844	0.000892	0.000994	0.001054	0.000926	0.000911	0.000828	0.000804	0.000754	0.000762	0.000782	0.000797	0.000849	0.000836	0.000773	0.000775	0.000797	0.000824	0.000849	0.000911	0.000856	0.000863	0.000844	0.000844	0.000809	0.000824	0.000854	0.00091	0.000891	0.000845	0.000742	0.000779	0.000807	0.000814	0.000844	0.000841	0.000861	0.000808
27	2	0.001098	0.000879	0.001299	0.00134	0.00119	0.002792	0.001134	0.001035	0.00086	0.00083	0.000882	0.000951	0.001308	0.001467	0.001135	0.001142	0.000948	0.000914	0.000851	0.000843	0.001039	0.001013	0.001043	0.001064	0.000943	0.00095	0.001064	0.001014	0.000994	0.001003	0.001175	0.001177	0.001022	0.001293	0.000997	0.000967	0.001614	0.001507	0.001803	0.001419	0.000952	0.000935	0.001157	0.001112	0.001103	0.001053	0.001152	0.001107
28	2	0.000974	0.000787	0.001014	0.001195	0.001052	0.00221	0.000968	0.00089	0.001046	0.000969	0.000756	0.000739	0.001066	0.001094	0.000982	0.00098	0.000877	0.000961	0.000794	0.000767	0.000868	0.000862	0.000987	0.000988	0.000912	0.000896	0.000928	0.001037	0.000879	0.000945	0.000973	0.001006	0.000908	0.000952	0.000852	0.00089	0.00109	0.001211	0.001075	0.00117	0.000828	0.000862	0.000967	0.001008	0.000946	0.000925	0.000927	0.000876
29	0	0.001086	0.000778	0.001034	0.001191	0.001047	0.002089	0.000865	0.000802	0.000802	0.000826	0.000841	0.000943	0.001272	0.001435	0.001053	0.001025	0.000825	0.000801	0.000759	0.000774	0.000874	0.000881	0.000897	0.000897	0.000815	0.000816	0.000913	0.000886	0.000873	0.000939	0.000945	0.000988	0.00091	0.000902	0.000858	0.000852	0.001078	0.001074	0.001188	0.00094	0.000821	0.00082	0.000876	0.000922	0.000899	0.00089	0.000964	0.001136
30	2	0.001069	0.000817	0.001077	0.001276	0.001165	0.002232	0.001143	0.000976	0.000831	0.00079	0.000869	0.000967	0.001035	0.001081	0.001084	0.001036	0.000889	0.000836	0.000784	0.000771	0.000928	0.000878	0.000979	0.000958	0.000951	0.000946	0.001128	0.001099	0.000893	0.000971	0.001042	0.000995	0.000898	0.000869	0.000887	0.000866	0.001287	0.00121	0.001351	0.001178	0.000878	0.000878	0.001118	0.001115	0.000899	0.000872	0.000954	0.000878
31	0	0.001047	0.000778	0.001022	0.001081	0.001005	0.002058	0.001066	0.001094	0.000791	0.000809	0.000845	0.001175	0.001186	0.001269	0.000981	0.000941	0.000907	0.000854	0.000813	0.000797	0.000837	0.000837	0.000857	0.000879	0.000819	0.000827	0.000865	0.000847	0.000848	0.000894	0.000939	0.000924	0.000896	0.000908	0.000925	0.000931	0.00092	0.000964	0.001025	0.000925	0.000801	0.000801	0.000838	0.000815	0.000889	0.000878	0.000896	0.000849
34	2	0.001033	0.000797	0.001064	0.001242	0.001138	0.002507	0.000897	0.0009	0.000802	0.00081	0.000952	0.00094	0.001233	0.00129	0.001047	0.001074	0.000923	0.000958	0.000799	0.000845	0.000921	0.000896	0.000943	0.001005	0.000864	0.000908	0.000959	0.000926	0.000956	0.000977	0.001012	0.001033	0.000928	0.000943	0.000884	0.000963	0.001079	0.001145	0.001222	0.001265	0.000876	0.000883	0.001034	0.001118	0.000933	0.000962	0.000913	0.000918
35	2	0.001153	0.000774	0.001195	0.001337	0.001237	0.003205	0.001099	0.001089	0.001199	0.001222	0.001059	0.001042	0.00106	0.001164	0.001182	0.001202	0.000931	0.000994	0.000841	0.000865	0.000959	0.001006	0.001005	0.001145	0.001092	0.001135	0.001299	0.001307	0.001046	0.00113	0.001041	0.001203	0.000908	0.00115	0.000917	0.000939	0.000959	0.001054	0.001383	0.001666	0.0009	0.000936	0.00133	0.001475	0.000884	0.000923	0.00093	0.000932
36	1	0.001025	0.000896	0.001005	0.00125	0.001105	0.001948	0.001023	0.000967	0.000874	0.000858	0.000875	0.000926	0.001469	0.001552	0.001097	0.001042	0.000961	0.000899	0.000857	0.000809	0.000876	0.000851	0.000913	0.000875	0.000907	0.000854	0.000994	0.001024	0.000895	0.000947	0.00097	0.000975	0.000945	0.000906	0.00092	0.000943	0.00098	0.000992	0.001164	0.000996	0.000854	0.000853	0.000963	0.000951	0.000897	0.000928	0.000885	0.000874
37	1	0.000926	0.000815	0.000957	0.001105	0.001036	0.002455	0.001095	0.001073	0.00081	0.000801	0.00089	0.000949	0.001087	0.001104	0.00095	0.001008	0.000865	0.000841	0.000774	0.000817	0.000858	0.000848	0.000891	0.000884	0.000828	0.000835	0.000928	0.000884	0.000885	0.000946	0.000898	0.00096	0.000851	0.000841	0.000825	0.00086	0.000924	0.000925	0.001298	0.001071	0.000783	0.000804	0.000936	0.001117	0.000861	0.000851	0.000847	0.000819
38	2	0.000992	0.000889	0.001276	0.001309	0.001269	0.002078	0.001065	0.001023	0.001201	0.000918	0.001166	0.001134	0.001232	0.001255	0.001125	0.001091	0.001032	0.001051	0.000829	0.000847	0.000954	0.000916	0.001069	0.00108	0.000983	0.000987	0.00115	0.001081	0.000925	0.001	0.001045	0.00113	0.000967	0.000953	0.000927	0.000865	0.001297	0.001223	0.001575	0.001248	0.000927	0.00095	0.001068	0.001055	0.001021	0.00096	0.001058	0.0009
39	1	0.000938	0.000733	0.001	0.001115	0.001	0.00264	0.000846	0.000856	0.000746	0.000764	0.000858	0.000903	0.001255	0.001355	0.001006	0.000964	0.000884	0.000852	0.00078	0.000768	0.000855	0.000854	0.000915	0.000934	0.000861	0.000886	0.000948	0.000934	0.000846	0.0009	0.000947	0.000977	0.000876	0.000884	0.00084	0.000863	0.000904	0.00096	0.001084	0.000918	0.000823	0.000841	0.001161	0.001052	0.000856	0.00084	0.000836	0.000818
40	1	0.001112	0.000786	0.001071	0.001264	0.001086	0.002022	0.00086	0.000863	0.000758	0.000781	0.000862	0.000846	0.001055	0.001126	0.001019	0.001008	0.000862	0.00083	0.000764	0.000762	0.000938	0.000896	0.000922	0.000895	0.000824	0.000845	0.000922	0.000904	0.000938	0.000968	0.000963	0.001041	0.000989	0.001029	0.000865	0.000874	0.001305	0.001213	0.00129	0.001138	0.000819	0.000844	0.000866	0.000876	0.000931	0.000958	0.000866	0.000963
41	0	0.000893	0.000725	0.000884	0.000975	0.00088	0.001859	0.000804	0.000809	0.000764	0.000768	0.000807	0.000817	0.001104	0.001106	0.000898	0.000913	0.000754	0.00073	0.000714	0.000705	0.000748	0.000761	0.000808	0.00079	0.000736	0.000742	0.000772	0.00076	0.000796	0.000794	0.000813	0.000833	0.000785	0.000799	0.00082	0.000817	0.000893	0.000971	0.000912	0.000903	0.000723	0.000736	0.000739	0.000769	0.000796	0.000813	0.000827	0.00081
43	0	0.000934	0.000728	0.001039	0.001201	0.00104	0.002093	0.000802	0.00082	0.000737	0.00076	0.000869	0.000884	0.001286	0.00134	0.001002	0.001021	0.000826	0.000827	0.000747	0.000765	0.000829	0.000829	0.000903	0.000929	0.000873	0.000877	0.000946	0.000914	0.000865	0.000885	0.000952	0.000977	0.000838	0.000848	0.000852	0.000865	0.001112	0.001212	0.001115	0.00106	0.00086	0.000853	0.000876	0.000924	0.000855	0.000869	0.000878	0.000982
44	0	0.000929	0.000753	0.000903	0.001046	0.000939	0.002216	0.000833	0.000824	0.000854	0.000848	0.00083	0.00088	0.001269	0.001391	0.000944	0.001	0.000797	0.000775	0.000753	0.000761	0.000813	0.000826	0.000817	0.000835	0.00079	0.000798	0.000841	0.000836	0.000805	0.000899	0.000853	0.000957	0.000825	0.000822	0.00079	0.000811	0.000838	0.000891	0.001025	0.000945	0.000774	0.000781	0.000819	0.000789	0.00083	0.000826	0.000821	0.000797
45	0	0.000925	0.000769	0.000864	0.001009	0.000912	0.00157	0.001061	0.001027	0.000807	0.000805	0.000879	0.001016	0.001012	0.001186	0.000895	0.000881	0.000785	0.000742	0.000737	0.000734	0.000758	0.000763	0.000763	0.000761	0.000764	0.000755	0.000781	0.000772	0.000789	0.000809	0.00083	0.000822	0.000835	0.000801	0.00078	0.000798	0.00078	0.000815	0.000831	0.000798	0.000746	0.000739	0.000767	0.000751	0.00079	0.000799	0.000779	0.000776
46	0	0.001022	0.000759	0.000985	0.001113	0.001022	0.002705	0.00092	0.000892	0.000791	0.000778	0.000936	0.000924	0.001243	0.001387	0.000952	0.000988	0.000855	0.00082	0.000782	0.000799	0.000841	0.000859	0.000887	0.000916	0.000884	0.000921	0.000905	0.000913	0.000874	0.000949	0.000941	0.000983	0.000857	0.000847	0.000839	0.000889	0.000897	0.00098	0.000996	0.001033	0.000847	0.000868	0.001031	0.001011	0.000853	0.000847	0.000828	0.000798
47	0	0.000896	0.000731	0.000876	0.001097	0.00097	0.001684	0.000857	0.000901	0.000762	0.000766	0.000796	0.000801	0.001144	0.0012	0.000946	0.000935	0.000791	0.00078	0.000759	0.000767	0.000807	0.000798	0.000777	0.00077	0.000762	0.000777	0.000803	0.000798	0.000815	0.000841	0.000837	0.000878	0.000832	0.00082	0.000789	0.000821	0.000856	0.000888	0.000889	0.000871	0.000754	0.00076	0.000764	0.000772	0.000819	0.000827	0.000824	0.00077
[truncated: 3 more columns]
